# Supplementary material for: Lipoprotein(a) Induces Vesicular Cardiovascular Calcification Revealed With Single-Extracellular Vesicle Analysis
Source: Front Cardiovasc Med. 2022 Jan 28;9:778919. doi: 10.3389/fcvm.2022.778919 (PMC8831739; doi:10.3389/fcvm.2022.778919)
Supplement: Supplementary file 1 [file Table_1.XLSX]

## Sheet: Legend
				Lipoprotein(a) induces vesicular cardiovascular calcification revealed with single-extracellular vesicle analysis
	Supplemental Information Excel File
Lp(a) standard tab: proteomics of purifed human Lp(a)
Serum Lp(a) proteins tab: proteomics of serum from CAVD patients with high Lp(a) (>50 mg/dL) (n = 6) and with low Lp(a) (<50 mg/dL) (n = 3)

## Sheet: Lp(a) standard
Checked	Protein FDR Confidence: Combined	Master	Accession	Description	Exp. q-value: Combined	Sum PEP Score	Coverage [%]	# Peptides	# PSMs	# Unique Peptides	# Protein Groups	# AAs	MW [kDa]	calc. pI	Score Sequest HT: A2 Sequest HT	# Peptides (by Search Engine): A2 Sequest HT	# Razor Peptides	Abundances (Grouped): LPA	Found in Sample: [S11] F11: Sample, n/a, n/a, LPA	Modifications	Oxidation (M) Count	Oxidation (M) Positions	Carbamidomethyl (C) Count	Carbamidomethyl (C) Positions
FALSE	High	Master Protein	P04114	Apolipoprotein B-100 OS=Homo sapiens OX=9606 GN=APOB PE=1 SV=2	0	500.692	39	129	256	129	1	4563	515.3	7.05	758.92	129	0	100	High		37	Oxidation [M126; M278; M306; M495; M499; M564; M566; M628; M750; M755; M812; M901; M1150; M1189; M1221; M1234; M1266; M1717; M1742; M1743; M1749; M1881; M2178; M2358; M2422; M2523; M2526; M2597; M2843; M3280; M3421; M3746; M4011; M4013; M4268; M4548; M4552]	1	Carbamidomethyl [C3761]
FALSE	High	Master Protein	P01024	Complement C3 OS=Homo sapiens OX=9606 GN=C3 PE=1 SV=2	0	222.493	44	51	132	51	1	1663	187	6.4	393.89	51	0	100	High		15	Oxidation [M42; M164; M201; M368; M373; M441; M809; M990; M1129; M1181; M1274; M1400; M1407; M1408; M1563]	2	Carbamidomethyl [C873; C1158]
FALSE	High	Master Protein	P01023	Alpha-2-macroglobulin OS=Homo sapiens OX=9606 GN=A2M PE=1 SV=3	0	184.153	41	39	125	33	1	1474	163.2	6.46	362.52	39	6	100	High		13	Oxidation [M101; M151; M607; M666; M673; M688; M697; M713; M798; M1208; M1314; M1378; M1385]	4	Carbamidomethyl [C563; C689; C921; C1467]
FALSE	High	Master Protein	P02768	Albumin OS=Homo sapiens OX=9606 GN=ALB PE=1 SV=2	0	156.223	54	32	608	32	1	609	69.3	6.28	1753.52	32	0	100	High		4	Oxidation [M147; M322; M353; M572]	8	Carbamidomethyl [C58; C99; C148; C289; C313; C416; C511; C538]
FALSE	High	Master Protein	P0C0L5	Complement C4-B OS=Homo sapiens OX=9606 GN=C4B PE=1 SV=2	0	122.1	31	35	61	2	1	1744	192.6	7.27	190.02	35	0	100	High		11	Oxidation [M193; M262; M328; M393; M968; M1015; M1281; M1389; M1483; M1686; M1712]	1	Carbamidomethyl [C1010]
FALSE	High	Master Protein	P0C0L4	Complement C4-A OS=Homo sapiens OX=9606 GN=C4A PE=1 SV=2	0	117.524	30	35	59	2	1	1744	192.7	7.08	182.81	35	31	100	High		10	Oxidation [M193; M262; M328; M393; M968; M1015; M1389; M1483; M1686; M1712]	1	Carbamidomethyl [C1010]
FALSE	High	Master Protein	P02787	Serotransferrin OS=Homo sapiens OX=9606 GN=TF PE=1 SV=3	0	100.013	34	18	99	18	1	698	77	7.12	279.18	18	0	100	High		5	Oxidation [M275; M332; M401; M408; M483]	2	Carbamidomethyl [C503; C582]
FALSE	High	Master Protein	P00450	Ceruloplasmin OS=Homo sapiens OX=9606 GN=CP PE=1 SV=1	0	72.816	34	23	42	23	1	1065	122.1	5.72	115.89	23	0	100	High		7	Oxidation [M158; M326; M335; M538; M557; M599; M1028]	4	Carbamidomethyl [C174; C200; C338; C534]
FALSE	High	Master Protein	P02647	Apolipoprotein A-I OS=Homo sapiens OX=9606 GN=APOA1 PE=1 SV=1	0	67.451	55	16	80	16	1	267	30.8	5.76	231.14	16	0	100	High		2	Oxidation [M136; M172]	0
FALSE	High	Master Protein	P02751-1	Isoform 1 of Fibronectin OS=Homo sapiens OX=9606 GN=FN1	0	59.356	13	18	29	18	1	2386	262.5	5.71	77.03	18	0	100	High		4	Oxidation [M926; M1283; M1548; M1783]	0
FALSE	High	Master Protein	B7ZKJ8	ITIH4 protein OS=Homo sapiens OX=9606 GN=ITIH4 PE=1 SV=1	0	51.642	21	14	27	14	1	935	103.8	6.89	73.64	14	0	100	High		4	Oxidation [M71; M125; M271; M827]	0
FALSE	High	Master Protein	A0A0A0MS08	Immunoglobulin heavy constant gamma 1 (Fragment) OS=Homo sapiens OX=9606 GN=IGHG1 PE=1 SV=1	0	51.438	33	9	101	4	1	399	43.9	6.96	201.87	9	5	100	High		1	Oxidation [M135]	2	Carbamidomethyl [C27; C144]
FALSE	High	Master Protein	P19827	Inter-alpha-trypsin inhibitor heavy chain H1 OS=Homo sapiens OX=9606 GN=ITIH1 PE=1 SV=3	0	48.516	21	12	19	12	1	911	101.3	6.79	56.85	12	0	100	High		5	Oxidation [M143; M173; M322; M614; M636]	0
FALSE	High	Master Protein	P19823	Inter-alpha-trypsin inhibitor heavy chain H2 OS=Homo sapiens OX=9606 GN=ITIH2 PE=1 SV=2	0	48.428	23	13	28	13	1	946	106.4	6.86	61.66	13	0	100	High		1	Oxidation [M615]	0
FALSE	High	Master Protein	P00738	Haptoglobin OS=Homo sapiens OX=9606 GN=HP PE=1 SV=1	0	41.686	32	14	35	8	1	406	45.2	6.58	98.07	14	6	100	High		1	Oxidation [M300]	2	Carbamidomethyl [C309; C381]
FALSE	High	Master Protein	P06396	Gelsolin OS=Homo sapiens OX=9606 GN=GSN PE=1 SV=1	0	40.914	29	11	18	11	1	782	85.6	6.28	42.93	11	0	100	High		4	Oxidation [M270; M310; M433; M439]	1	Carbamidomethyl [C331]
FALSE	High	Master Protein	P06727	Apolipoprotein A-IV OS=Homo sapiens OX=9606 GN=APOA4 PE=1 SV=4	0	40.856	36	12	17	12	1	396	45.3	5.38	50.44	12	0	100	High		2	Oxidation [M245; M322]	0
FALSE	High	Master Protein	P01011	Alpha-1-antichymotrypsin OS=Homo sapiens OX=9606 GN=SERPINA3 PE=1 SV=2	0	40.723	30	10	19	10	1	423	47.6	5.52	63.32	10	0	100	High		4	Oxidation [M204; M205; M284; M290]	1	Carbamidomethyl [C261]
FALSE	High	Master Protein	P01834	Immunoglobulin kappa constant OS=Homo sapiens OX=9606 GN=IGKC PE=1 SV=2	0	34.527	65	5	131	5	1	107	11.8	6.52	421.75	5	0	100	High		0		1	Carbamidomethyl [C87]
FALSE	High	Master Protein	P02766	Transthyretin OS=Homo sapiens OX=9606 GN=TTR PE=1 SV=1	0	33.582	59	6	15	6	1	147	15.9	5.76	55.78	6	0	100	High		0		0
FALSE	High	Master Protein	A0A286YFJ8	Immunoglobulin heavy constant gamma 4 (Fragment) OS=Homo sapiens OX=9606 GN=IGHG4 PE=1 SV=1	0	32.529	20	5	43	2	1	396	43.8	6.24	82.45	5	0	100	High		2	Oxidation [M132; M238]	0
FALSE	High	Master Protein	P01008	Antithrombin-III OS=Homo sapiens OX=9606 GN=SERPINC1 PE=1 SV=1	0	31.421	29	9	12	9	1	464	52.6	6.71	33.18	9	0	100	High		7	Oxidation [M121; M313; M346; M347; M352; M370; M455]	0
FALSE	High	Master Protein	P08603	Complement factor H OS=Homo sapiens OX=9606 GN=CFH PE=1 SV=4	0	30.832	9	6	16	6	1	1231	139	6.61	44.27	6	0	100	High		2	Oxidation [M945; M1174]	0
FALSE	High	Master Protein	A0A286YEY4	Immunoglobulin heavy constant gamma 2 (Fragment) OS=Homo sapiens OX=9606 GN=IGHG2 PE=1 SV=1	0	30.416	20	6	48	3	1	395	43.8	6.52	97.06	6	0	100	High		3	Oxidation [M131; M237; M276]	0
FALSE	High	Master Protein	P04217	Alpha-1B-glycoprotein OS=Homo sapiens OX=9606 GN=A1BG PE=1 SV=4	0	28.103	30	8	13	8	1	495	54.2	5.86	33.87	8	0	100	High		1	Oxidation [M123]	0
FALSE	High	Master Protein	P02790	Hemopexin OS=Homo sapiens OX=9606 GN=HPX PE=1 SV=2	0	28.04	21	7	19	7	1	462	51.6	7.02	55.75	7	0	100	High		1	Oxidation [M177]	0
FALSE	High	Master Protein	P0DOY2	Immunoglobulin lambda constant 2 OS=Homo sapiens OX=9606 GN=IGLC2 PE=1 SV=1	0	27.642	56	4	35	2	1	106	11.3	7.24	105.85	4	0	100	High		0		1	Carbamidomethyl [C87]
FALSE	High	Master Protein	P05546	Heparin cofactor 2 OS=Homo sapiens OX=9606 GN=SERPIND1 PE=1 SV=3	0	27.311	21	7	10	7	1	499	57	6.9	25.61	7	0	100	High		1	Oxidation [M461]	0
FALSE	High	Master Protein	P27169	Serum paraoxonase/arylesterase 1 OS=Homo sapiens OX=9606 GN=PON1 PE=1 SV=3	0	25.385	25	4	9	4	1	355	39.7	5.22	35.92	4	0	100	High		2	Oxidation [M88; M127]	0
FALSE	High	Master Protein	P02649	Apolipoprotein E OS=Homo sapiens OX=9606 GN=APOE PE=1 SV=1	0	24.173	28	6	14	6	1	317	36.1	5.73	42.05	6	0	100	High		1	Oxidation [M143]	0
FALSE	High	Master Protein	A0A286YEY1	Immunoglobulin heavy constant alpha 1 (Fragment) OS=Homo sapiens OX=9606 GN=IGHA1 PE=1 SV=1	0	23.743	15	5	14	2	1	398	42.8	5.64	38.96	5	3	100	High		0		0
FALSE	High	Master Protein	E9PGN7	Plasma protease C1 inhibitor OS=Homo sapiens OX=9606 GN=SERPING1 PE=1 SV=1	0	23.673	14	7	13	7	1	543	59.5	6.76	37.32	7	0	100	High		3	Oxidation [M413; M452; M456]	0
FALSE	High	Master Protein	P01871-2	Isoform 2 of Immunoglobulin heavy constant mu OS=Homo sapiens OX=9606 GN=IGHM	0	23.374	18	7	23	7	1	474	51.9	6.15	65.71	7	0	100	High		1	Oxidation [M383]	0
FALSE	High	Master Protein	P01031	Complement C5 OS=Homo sapiens OX=9606 GN=C5 PE=1 SV=4	0	22.324	9	9	9	9	1	1676	188.2	6.52	26.98	9	0	100	High		3	Oxidation [M173; M534; M1424]	0
FALSE	High	Master Protein	B4E1Z4	C3/C5 convertase OS=Homo sapiens OX=9606 PE=1 SV=1	0	21.57	9	10	14	8	1	1266	140.9	7.18	37.69	10	2	100	High		2	Oxidation [M206; M209]	1	Carbamidomethyl [C794]
FALSE	High	Master Protein	A0A2Q2TTZ9	Immunoglobulin kappa variable 1-33 OS=Homo sapiens OX=9606 GN=IGKV1D-33 PE=1 SV=1	0	21.286	31	2	12	2	1	108	11.8	5.34	32.91	2	0	100	High		1	Oxidation [M4]	0
FALSE	High	Master Protein	A0A0B4J231	Immunoglobulin lambda-like polypeptide 5 OS=Homo sapiens OX=9606 GN=IGLL5 PE=1 SV=1	0	21.125	27	4	30	2	1	215	23.1	8.84	72.52	4	2	100	High		0		1	Carbamidomethyl [C196]
FALSE	High	Master Protein	P01019	Angiotensinogen OS=Homo sapiens OX=9606 GN=AGT PE=1 SV=1	0	20.281	21	7	9	7	1	485	53.1	6.32	26.75	7	0	100	High		2	Oxidation [M255; M369]	0
FALSE	High	Master Protein	P60709	Actin, cytoplasmic 1 OS=Homo sapiens OX=9606 GN=ACTB PE=1 SV=1	0	18.92	27	6	8	6	1	375	41.7	5.48	22.1	6	0	100	High		3	Oxidation [M153; M305; M325]	0
FALSE	High	Master Protein	P68871	Hemoglobin subunit beta OS=Homo sapiens OX=9606 GN=HBB PE=1 SV=2	0	18.892	47	5	12	4	1	147	16	7.28	29.03	5	1	100	High		1	Oxidation [M56]	0
FALSE	High	Master Protein	P02763	Alpha-1-acid glycoprotein 1 OS=Homo sapiens OX=9606 GN=ORM1 PE=1 SV=1	0	18.816	30	6	41	5	1	201	23.5	5.02	37.36	6	1	100	High		1	Oxidation [M129]	0
FALSE	High	Master Protein	B0YIW2	Apolipoprotein C-III OS=Homo sapiens OX=9606 GN=APOC3 PE=1 SV=1	0	17.356	39	3	11	3	1	117	12.8	8.18	31.79	3	0	100	High		0		0
FALSE	High	Master Protein	P69905	Hemoglobin subunit alpha OS=Homo sapiens OX=9606 GN=HBA1 PE=1 SV=2	0	17.073	57	5	10	5	1	142	15.2	8.68	20.57	5	0	100	High		2	Oxidation [M33; M77]	0
FALSE	High	Master Protein	P04004	Vitronectin OS=Homo sapiens OX=9606 GN=VTN PE=1 SV=1	0	16.723	11	4	10	4	1	478	54.3	5.8	28.84	4	0	100	High		1	Oxidation [M350]	0
FALSE	High	Master Protein	P04196	Histidine-rich glycoprotein OS=Homo sapiens OX=9606 GN=HRG PE=1 SV=1	0	16.024	11	4	5	4	1	525	59.5	7.5	13.48	4	0	100	High		0		0
FALSE	High	Master Protein	P10909-2	Isoform 2 of Clusterin OS=Homo sapiens OX=9606 GN=CLU	0	15.771	17	6	9	6	1	501	57.8	6.68	18.48	6	0	100	High		3	Oxidation [M224; M228; M483]	0
FALSE	High	Master Protein	A0A4W8ZXM2	Immunoglobulin heavy variable 3-72 OS=Homo sapiens OX=9606 GN=IGHV3-72 PE=1 SV=1	0	14.693	39	3	14	2	1	101	11.2	7.97	39.01	3	1	100	High		0		0
FALSE	High	Master Protein	P08519	Apolipoprotein(a) OS=Homo sapiens OX=9606 GN=LPA PE=1 SV=1	0	14.113	8	5	11	5	1	4548	501	5.88	27.13	5	0	100	High		0		0
FALSE	High	Master Protein	K7ER74	Apolipoprotein C-II OS=Homo sapiens OX=9606 GN=APOC4-APOC2 PE=1 SV=1	0	13.768	18	2	4	2	1	178	20	6.64	14.22	2	0	100	High		1	Oxidation [M159]	0
FALSE	High	Master Protein	P02743	Serum amyloid P-component OS=Homo sapiens OX=9606 GN=APCS PE=1 SV=2	0	12.004	19	4	6	4	1	223	25.4	6.54	16.09	4	0	100	High		0		0
FALSE	High	Master Protein	P07358	Complement component C8 beta chain OS=Homo sapiens OX=9606 GN=C8B PE=1 SV=3	0	11.856	12	6	6	6	1	591	67	8.13	12.47	6	0	100	High		1	Oxidation [M419]	0
FALSE	High	Master Protein	P02774-3	Isoform 3 of Vitamin D-binding protein OS=Homo sapiens OX=9606 GN=GC	0	11.722	11	5	6	5	1	493	55	5.63	16.29	5	0	100	High		0		0
FALSE	High	Master Protein	P35527	Keratin, type I cytoskeletal 9 OS=Homo sapiens OX=9606 GN=KRT9 PE=1 SV=3	0	11.394	10	4	4	4	1	623	62	5.24	10.2	4	0	100	High		0		0
FALSE	High	Master Protein	C9JV77	Alpha-2-HS-glycoprotein OS=Homo sapiens OX=9606 GN=AHSG PE=1 SV=1	0	11.23	10	3	12	3	1	368	39.4	5.72	28.45	3	0	100	High		1	Oxidation [M322]	0
FALSE	High	Master Protein	P02760	Protein AMBP OS=Homo sapiens OX=9606 GN=AMBP PE=1 SV=1	0	11.127	18	4	5	4	1	352	39	6.25	14.65	4	0	100	High		3	Oxidation [M63; M81; M182]	0
FALSE	High	Master Protein	B4DPQ0	Complement subcomponent C1r OS=Homo sapiens OX=9606 GN=C1R PE=1 SV=1	0	10.831	6	2	3	2	1	719	81.8	6.37	11.2	2	0	100	High		0		0
FALSE	High	Master Protein	P29622	Kallistatin OS=Homo sapiens OX=9606 GN=SERPINA4 PE=1 SV=3	0	10.631	17	5	5	5	1	427	48.5	7.75	14	5	0	100	High		0		0
FALSE	High	Master Protein	P08670	Vimentin OS=Homo sapiens OX=9606 GN=VIM PE=1 SV=4	0	9.941	11	5	7	5	1	466	53.6	5.12	15.54	5	0	100	High		1	Oxidation [M372]	0
FALSE	High	Master Protein	P35858-2	Isoform 2 of Insulin-like growth factor-binding protein complex acid labile subunit OS=Homo sapiens OX=9606 GN=IGFALS	0	9.593	9	4	4	4	1	643	70.2	6.93	13.05	4	0	100	High		0		0
FALSE	High	Master Protein	P36955	Pigment epithelium-derived factor OS=Homo sapiens OX=9606 GN=SERPINF1 PE=1 SV=4	0	9.478	12	4	4	4	1	418	46.3	6.38	11.23	4	0	100	High		0		0
FALSE	High	Master Protein	P02671	Fibrinogen alpha chain OS=Homo sapiens OX=9606 GN=FGA PE=1 SV=2	0	9.474	5	4	4	4	1	866	94.9	6.01	9.58	4	0	100	High		1	Oxidation [M166]	0
FALSE	High	Master Protein	V9GYM3	Apolipoprotein A-II OS=Homo sapiens OX=9606 GN=APOA2 PE=1 SV=1	0	8.577	22	2	3	2	1	133	14.9	8.27	10.6	2	0	100	High		0		1	Carbamidomethyl [C62]
FALSE	High	Master Protein	P25311	Zinc-alpha-2-glycoprotein OS=Homo sapiens OX=9606 GN=AZGP1 PE=1 SV=2	0	8.282	11	2	3	2	1	298	34.2	6.05	10.59	2	0	100	High		0		0
FALSE	High	Master Protein	P00747	Plasminogen OS=Homo sapiens OX=9606 GN=PLG PE=1 SV=2	0	8.184	4	3	5	3	1	810	90.5	7.24	10.38	3	0	100	High		1	Oxidation [M807]	0
FALSE	High	Master Protein	P13671	Complement component C6 OS=Homo sapiens OX=9606 GN=C6 PE=1 SV=3	0	8.01	7	3	4	3	1	934	104.7	6.76	11.33	3	0	100	High		0		0
FALSE	High	Master Protein	P08185	Corticosteroid-binding globulin OS=Homo sapiens OX=9606 GN=SERPINA6 PE=1 SV=1	0	7.928	13	3	5	3	1	405	45.1	6.04	14.24	3	0	100	High		1	Oxidation [M158]	0
FALSE	High	Master Protein	P04003	C4b-binding protein alpha chain OS=Homo sapiens OX=9606 GN=C4BPA PE=1 SV=2	0	7.892	7	3	3	3	1	597	67	7.3	6.82	3	0	100	High		1	Oxidation [M249]	0
FALSE	High	Master Protein	P10643	Complement component C7 OS=Homo sapiens OX=9606 GN=C7 PE=1 SV=2	0	7.644	6	3	3	3	1	843	93.5	6.48	9.49	3	0	100	High		1	Oxidation [M588]	0
FALSE	High	Master Protein	P51884	Lumican OS=Homo sapiens OX=9606 GN=LUM PE=1 SV=2	0	7.518	13	3	3	3	1	338	38.4	6.61	7.73	3	0	100	High		0		0
FALSE	High	Master Protein	P05543	Thyroxine-binding globulin OS=Homo sapiens OX=9606 GN=SERPINA7 PE=1 SV=2	0	7.176	11	3	3	3	1	415	46.3	6.3	8.01	3	0	100	High		2	Oxidation [M42; M323]	0
FALSE	High	Master Protein	P01619	Immunoglobulin kappa variable 3-20 OS=Homo sapiens OX=9606 GN=IGKV3-20 PE=1 SV=2	0	7.005	22	2	3	2	1	116	12.5	4.96	10.06	2	0	100	High		0		0
FALSE	High	Master Protein	O95445	Apolipoprotein M OS=Homo sapiens OX=9606 GN=APOM PE=1 SV=2	0	6.981	32	3	5	3	1	188	21.2	6.01	2.5	3	0	100	High		2	Oxidation [M73; M80]	0
FALSE	High	Master Protein	P02775	Platelet basic protein OS=Homo sapiens OX=9606 GN=PPBP PE=1 SV=3	0	6.533	20	2	3	2	1	128	13.9	8.79	8.08	2	0	100	High		0		0
FALSE	High	Master Protein	Q06033	Inter-alpha-trypsin inhibitor heavy chain H3 OS=Homo sapiens OX=9606 GN=ITIH3 PE=1 SV=2	0	6.224	5	3	3	3	1	890	99.8	5.74	8.33	3	0	100	High		2	Oxidation [M295; M536]	0
FALSE	High	Master Protein	P22792	Carboxypeptidase N subunit 2 OS=Homo sapiens OX=9606 GN=CPN2 PE=1 SV=3	0	6.042	7	3	3	3	1	545	60.5	5.99	8.31	3	0	100	High		0		0
FALSE	High	Master Protein	A0A5H1ZRS2	Immunoglobulin kappa variable 2D-28 OS=Homo sapiens OX=9606 GN=IGKV2D-28 PE=1 SV=1	0	6.012	36	2	3	2	1	102	11	5.24	9.39	2	0	100	High		1	Oxidation [M4]	1	Carbamidomethyl [C23]
FALSE	High	Master Protein	P02746	Complement C1q subcomponent subunit B OS=Homo sapiens OX=9606 GN=C1QB PE=1 SV=3	0	5.823	11	2	2	2	1	253	26.7	8.63	5.69	2	0	100	High		1	Oxidation [M149]	0
FALSE	High	Master Protein	P43652	Afamin OS=Homo sapiens OX=9606 GN=AFM PE=1 SV=1	0	5.7	8	3	4	3	1	599	69	5.9	7.65	3	0	100	High		0		0
FALSE	High	Master Protein	P04264	Keratin, type II cytoskeletal 1 OS=Homo sapiens OX=9606 GN=KRT1 PE=1 SV=6	0	5.686	5	3	3	3	1	644	66	8.12	7.55	3	0	100	High		0		0
FALSE	High	Master Protein	P00734	Prothrombin OS=Homo sapiens OX=9606 GN=F2 PE=1 SV=2	0	5.576	5	2	2	2	1	622	70	5.9	5.91	2	0	100	High		2	Oxidation [M374; M380]	0
FALSE	High	Master Protein	P08697	Alpha-2-antiplasmin OS=Homo sapiens OX=9606 GN=SERPINF2 PE=1 SV=3	0	5.529	10	3	5	3	1	491	54.5	6.29	7	3	0	100	High		2	Oxidation [M267; M268]	0
FALSE	High	Master Protein	A0A096LPE2	SAA2-SAA4 readthrough OS=Homo sapiens OX=9606 GN=SAA2-SAA4 PE=3 SV=1	0	5.27	13	2	4	2	1	208	23.3	8.98	8.42	2	0	100	High		2	Oxidation [M113; M121]	0
FALSE	High	Master Protein	P09871	Complement C1s subcomponent OS=Homo sapiens OX=9606 GN=C1S PE=1 SV=1	0	5.045	5	3	3	3	1	688	76.6	4.96	7.38	3	0	100	High		0		0
FALSE	High	Master Protein	P01780	Immunoglobulin heavy variable 3-7 OS=Homo sapiens OX=9606 GN=IGHV3-7 PE=1 SV=2	0	4.996	17	2	4	2	1	117	12.9	6.57	10.99	2	0	100	High		1	Oxidation [M102]	0
FALSE	High	Master Protein	P01042	Kininogen-1 OS=Homo sapiens OX=9606 GN=KNG1 PE=1 SV=2	0	4.926	4	2	2	2	1	644	71.9	6.81	5.87	2	0	100	High		0		0
FALSE	High	Master Protein	O14791-2	Isoform 2 of Apolipoprotein L1 OS=Homo sapiens OX=9606 GN=APOL1	0	4.873	10	3	3	3	1	414	45.9	6.29	7.31	3	0	100	High		1	Oxidation [M345]	0
FALSE	High	Master Protein	C9JF17	Apolipoprotein D (Fragment) OS=Homo sapiens OX=9606 GN=APOD PE=1 SV=1	0	4.342	14	3	6	3	1	215	24.1	5.6	14.96	3	0	100	High		0		0
FALSE	High	Master Protein	P02753	Retinol-binding protein 4 OS=Homo sapiens OX=9606 GN=RBP4 PE=1 SV=3	0	4.052	19	2	2	2	1	201	23	6.07	5.48	2	0	100	High		2	Oxidation [M45; M71]	0
FALSE	High	Master Protein	A0A2R8Y3M9	Uncharacterized protein OS=Homo sapiens OX=9606 PE=4 SV=1	0	3.902	5	2	2	2	1	631	71.3	7.66	4.46	2	0	100	High		1	Oxidation [M435]	0
FALSE	High	Master Protein	H0YAC1	Plasma kallikrein (Fragment) OS=Homo sapiens OX=9606 GN=KLKB1 PE=1 SV=1	0	3.806	4	2	2	2	1	686	76.8	8.06	4.52	2	0	100	High		1	Oxidation [M666]	0
FALSE	High	Master Protein	A0A0A0MS09	Immunoglobulin heavy constant delta (Fragment) OS=Homo sapiens OX=9606 GN=IGHD PE=1 SV=1	0	3.584	6	2	2	2	1	430	47.5	7.44	4.89	2	0	100	High		0		0
FALSE	High	Master Protein	P00742	Coagulation factor X OS=Homo sapiens OX=9606 GN=F10 PE=1 SV=2	0	3.395	6	2	2	2	1	488	54.7	5.94	2.64	2	0	100	High		1	Oxidation [M379]	0
FALSE	High	Master Protein	F5H5D3	Tubulin alpha chain OS=Homo sapiens OX=9606 GN=TUBA1C PE=1 SV=1	0	3.278	5	2	2	2	1	519	57.7	5.07	4.54	2	0		High		0		0

## Sheet: Serum Lp(a) proteins
Checked	Protein FDR Confidence: Combined	Master	Accession	Description	Exp. q-value: Combined	Sum PEP Score	Coverage [%]	# Peptides	# PSMs	# Unique Peptides	# Protein Groups	# AAs	MW [kDa]	calc. pI	Score Sequest HT: A2 Sequest HT	# Peptides (by Search Engine): A2 Sequest HT	# Razor Peptides	Abundance Ratio: (High Lp[a]) / (Low Lp[a])	Abundances (Grouped): Low Lp(a)	Abundances (Grouped): High Lp(a)	Abundances (Grouped) CV [%]: Low Lp(a)	Abundances (Grouped) CV [%]: High Lp(a)	Abundances (Scaled): F8: Sample, Low Lp(a), 1, n/a	Abundances (Scaled): F9: Sample, Low Lp(a), 2, n/a	Abundances (Scaled): F10: Sample, Low Lp(a), 3, n/a	Abundances (Scaled): F2: Sample, High Lp(a), 1, n/a	Abundances (Scaled): F3: Sample, High Lp(a), 2, n/a	Abundances (Scaled): F4: Sample, High Lp(a), 3, n/a	Abundances (Scaled): F5: Sample, High Lp(a), 4, n/a	Abundances (Scaled): F6: Sample, High Lp(a), 5, n/a	Abundances (Scaled): F7: Sample, High Lp(a), 6, n/a	p value
FALSE	High	Master Protein	P04114	Apolipoprotein B-100 OS=Homo sapiens OX=9606 GN=APOB PE=1 SV=2	0	1800.95	52	180	3435	180	1	4563	515.3	7.05	12027.2	180	0	1.355	87.9	112.1	14.54	17.55	85.5	66.6	87.9	122.9	133.2	96.6	125.4	93.2	88.5	0.0256919
FALSE	High	Master Protein	P01024	Complement C3 OS=Homo sapiens OX=9606 GN=C3 PE=1 SV=2	0	1016.21	65	79	3632	79	1	1663	187	6.4	13525.3	79	0	0.94	109.2	90.8	20.98	17.69	112.2	78.9	119.7	92	132.3	94.4	98.3	84.7	87.6	0.731075
FALSE	High	Master Protein	P01023	Alpha-2-macroglobulin OS=Homo sapiens OX=9606 GN=A2M PE=1 SV=3	0	666.732	55	55	2928	48	1	1474	163.2	6.46	9957.14	55	8	1.011	94.5	105.5	23.71	22.42	88.3	123.8	80.4	71	141.4	97.4	102.2	95.7	99.8	0.828739
FALSE	High	Master Protein	P02768	Albumin OS=Homo sapiens OX=9606 GN=ALB PE=1 SV=2	0	489.732	68	44	9979	44	1	609	69.3	6.28	30227.1	44	0	0.938	99.1	100.9	5.03	3.58	98.4	98.2	107.1	99.7	97.1	93.6	103.7	101.5	100.7	0.611277
FALSE	High	Master Protein	P02751-1	Isoform 1 of Fibronectin OS=Homo sapiens OX=9606 GN=FN1	0	471.354	32	46	617	46	1	2386	262.5	5.71	2220.66	46	0	0.918	103.7	96.3	30.1	16.31	125.5	113.4	67.3	111	109.6	72.5	101.3	86.7	112.8	0.882473
FALSE	High	Master Protein	P00450	Ceruloplasmin OS=Homo sapiens OX=9606 GN=CP PE=1 SV=1	0	421.882	56	38	930	4	1	1065	122.1	5.72	3217.64	38	34	0.993	105.7	94.3	19.97	30.47	108.8	73.2	101.9	88.8	113.9	160.5	72.4	93.1	87.5	0.646993
FALSE	High	Master Protein	P01009	Alpha-1-antitrypsin OS=Homo sapiens OX=9606 GN=SERPINA1 PE=1 SV=3	0	335.277	62	24	4793	3	1	418	46.7	5.59	15495.8	24	23	0.897	103	97	10.16	29.73	93.8	96.5	112.8	71.7	102.8	135	134.6	80.5	72.3	0.91167
FALSE	High	Master Protein	P02787	Serotransferrin OS=Homo sapiens OX=9606 GN=TF PE=1 SV=3	0	327.917	49	26	2264	26	1	698	77	7.12	7924.53	26	0	1.026	99.5	100.5	9.43	10.59	100.9	87.1	104.6	100.8	103.1	116.7	108.2	88.5	90.2	0.614109
FALSE	High	Master Protein	A0A024R6I7	Alpha-1-antitrypsin OS=Homo sapiens OX=9606 GN=SERPINA1 PE=1 SV=1	0	308.334	61	23	4216	2	1	418	46.7	5.59	14179.4	23	0	1.032	27.6	172.4	171.63	225.01	0.9	1.2	345.9	8.3	6.3	0.7	0.7	514.2	21.7	0.874028
FALSE	High	Master Protein	Q14624	Inter-alpha-trypsin inhibitor heavy chain H4 OS=Homo sapiens OX=9606 GN=ITIH4 PE=1 SV=4	0	289.06	50	31	777	31	1	930	103.3	6.98	2629.81	31	0	0.964	109.3	90.7	18.11	18.25	114.1	84.3	120.3	92	116.1	118.9	97.4	78.3	78.5	0.520769
FALSE	High	Master Protein	P01031	Complement C5 OS=Homo sapiens OX=9606 GN=C5 PE=1 SV=4	0	252.693	31	36	361	36	1	1676	188.2	6.52	1112.96	36	0	1.111	96.5	103.5	27.33	21.12	95.7	62.2	109.7	84.4	124.8	136.6	108.9	80.9	96.8	0.392068
FALSE	High	Master Protein	P19827	Inter-alpha-trypsin inhibitor heavy chain H1 OS=Homo sapiens OX=9606 GN=ITIH1 PE=1 SV=3	0	242.788	40	23	503	23	1	911	101.3	6.79	1852.27	23	0	0.995	97.3	102.7	31.1	20.01	142.1	93.5	79.9	91.4	88.9	119.7	106.7	65.8	111.8	0.731527
FALSE	High	Master Protein	P19823	Inter-alpha-trypsin inhibitor heavy chain H2 OS=Homo sapiens OX=9606 GN=ITIH2 PE=1 SV=2	0	241.995	38	24	553	24	1	946	106.4	6.86	1862.6	24	0	1.075	95.4	104.6	38.3	7.83	142.1	90.7	67.2	96	94.1	111	90.3	105.7	102.9	1
FALSE	High	Master Protein	P06396	Gelsolin OS=Homo sapiens OX=9606 GN=GSN PE=1 SV=1	0	234.287	43	20	328	20	1	782	85.6	6.28	1286.63	20	0	1.043	99.8	100.2	3.16	14.68	101.1	95.4	100.5	85.4	121.4	104.4	110.9	97.5	83.4	0.819741
FALSE	High	Master Protein	P01008	Antithrombin-III OS=Homo sapiens OX=9606 GN=SERPINC1 PE=1 SV=1	0	227.023	44	19	394	19	1	464	52.6	6.71	1336.14	19	0	0.908	104.7	95.3	2.16	28.52	97.6	101.8	100.4	86.3	96.6	85.4	137.5	130.7	63.8	0.992431
FALSE	High	Master Protein	P20742	Pregnancy zone protein OS=Homo sapiens OX=9606 GN=PZP PE=1 SV=4	0	219.388	27	29	300	22	1	1482	163.8	6.38	1023.86	29	0	1.998	122.8	77.2	125.78	151.65	142.5	33.4	1	1.2	97	473.7	4.5	4.1	142.6	0.49761
FALSE	High	Master Protein	P01011	Alpha-1-antichymotrypsin OS=Homo sapiens OX=9606 GN=SERPINA3 PE=1 SV=2	0	204.277	54	20	529	20	1	423	47.6	5.52	1899.74	20	0	0.9	104.2	95.8	2.82	16.35	103.4	100.8	106.7	87.3	117.6	91.3	77.6	99	116.2	0.452771
FALSE	High	Master Protein	P02647	Apolipoprotein A-I OS=Homo sapiens OX=9606 GN=APOA1 PE=1 SV=1	0	197.999	73	24	2122	24	1	267	30.8	5.76	6671.59	24	0	0.944	98.9	101.1	10.16	12.07	115.5	97	97.7	106.4	88	107.6	82.6	111.6	93.6	0.541961
FALSE	High	Master Protein	P06727	Apolipoprotein A-IV OS=Homo sapiens OX=9606 GN=APOA4 PE=1 SV=4	0	175.725	62	23	423	23	1	396	45.3	5.38	1382.82	23	0	1.066	88.3	111.7	20.26	30.44	81.5	109.7	76.1	79	102.4	75.1	103.7	107.8	164.7	0.362781
FALSE	High	Master Protein	P27169	Serum paraoxonase/arylesterase 1 OS=Homo sapiens OX=9606 GN=PON1 PE=1 SV=3	0	169.005	59	11	281	10	1	355	39.7	5.22	1104.37	11	1	0.965	115.6	84.4	44.14	31.61	130	50.9	130.5	87	139.4	127	70.6	61.2	103.5	0.858868
FALSE	High	Master Protein	B4E1Z4	C3/C5 convertase OS=Homo sapiens OX=9606 PE=1 SV=1	0	165.093	25	27	325	17	1	1266	140.9	7.18	959.88	27	10	1.163	97.8	102.2	24.85	19.43	96.5	69.1	115.3	86.3	130.2	114.6	117.3	81.9	88.8	0.579789
FALSE	High	Master Protein	P08603	Complement factor H OS=Homo sapiens OX=9606 GN=CFH PE=1 SV=4	0	146.778	18	16	443	14	1	1231	139	6.61	1398.18	16	3	1.084	99.7	100.3	12.46	12.8	98.8	79.2	99.6	88.4	118.6	95.2	121.3	101.4	97.4	0.253517
FALSE	High	Master Protein	P02649	Apolipoprotein E OS=Homo sapiens OX=9606 GN=APOE PE=1 SV=1	0	142.863	65	19	302	19	1	317	36.1	5.73	1059.51	19	0	1.073	95.9	104.1	10.19	22.12	98.8	94.9	81	140.6	114.7	93.4	82.4	80.7	113.4	0.283168
FALSE	High	Master Protein	P00738	Haptoglobin OS=Homo sapiens OX=9606 GN=HP PE=1 SV=1	0	140.849	49	19	572	10	1	406	45.2	6.58	1845.23	19	9	0.905	102.6	97.4	25.24	42.65	112.8	80.5	135.5	19.4	100.4	130.7	114.4	122.1	84.2	0.554881
FALSE	High	Master Protein	A0A0A0MS08	Immunoglobulin heavy constant gamma 1 (Fragment) OS=Homo sapiens OX=9606 GN=IGHG1 PE=1 SV=1	0	132.381	43	12	1931	5	1	399	43.9	6.96	5527.5	12	8	1.123	92.2	107.8	58.58	37.02	74.5	149.9	47.5	116.7	77.4	93.5	81.3	81.2	178.1	0.709708
FALSE	High	Master Protein	P05546	Heparin cofactor 2 OS=Homo sapiens OX=9606 GN=SERPIND1 PE=1 SV=3	0	132.216	46	16	237	16	1	499	57	6.9	729.46	16	0	1.042	97.5	102.5	7.21	27.87	106.4	92.1	99	61.6	115.4	136.6	117.6	94	77.2	0.922374
FALSE	High	Master Protein	P01019	Angiotensinogen OS=Homo sapiens OX=9606 GN=AGT PE=1 SV=1	0	125.975	37	11	152	11	1	485	53.1	6.32	581.14	11	0	0.957	102.4	97.6	19.47	75.49	88.9	90.4	62.5	82.1	87.2	274.8	100.6	62.7	50.9	0.439008
FALSE	High	Master Protein	P04217	Alpha-1B-glycoprotein OS=Homo sapiens OX=9606 GN=A1BG PE=1 SV=4	0	122.941	41	10	209	10	1	495	54.2	5.86	730.43	10	0	0.87	103.5	96.5	36.38	28.52	160.7	86.5	92.5	85.9	144.2	97.4	86.8	70.4	75.5	0.505095
FALSE	High	Master Protein	P02766	Transthyretin OS=Homo sapiens OX=9606 GN=TTR PE=1 SV=1	0	121.18	68	7	321	7	1	147	15.9	5.76	1381.36	7	0	1.282	89.6	110.4	15.53	32.21	62.9	79.8	85.7	88.9	88.6	78.3	133	173.9	108.7	0.0655524
FALSE	High	Master Protein	Q06033	Inter-alpha-trypsin inhibitor heavy chain H3 OS=Homo sapiens OX=9606 GN=ITIH3 PE=1 SV=2	0	110.457	26	14	145	14	1	890	99.8	5.74	509.46	14	0	0.955	91.3	108.7	66.12	26.29	202.3	70.1	71.8	72.7	122.4	89.1	67.1	81.9	122.6	0.667183
FALSE	High	Master Protein	P07358	Complement component C8 beta chain OS=Homo sapiens OX=9606 GN=C8B PE=1 SV=3	0	108.155	26	11	130	11	1	591	67	8.13	498.42	11	0	0.932	109.6	90.4	14.42	13.13	114.6	94.2	125.9	76.7	107.4	101.2	85.8	105.8	88.4	0.192045
FALSE	High	Master Protein	P05155-3	Isoform 3 of Plasma protease C1 inhibitor OS=Homo sapiens OX=9606 GN=SERPING1	0	107.272	25	12	286	12	1	505	55.7	6.4	860.65	12	0	1.045	90.8	109.2	12.21	16.83	88.1	82.5	104	79.9	98	89.9	114.6	121.5	121.4	0.23426
FALSE	High	Master Protein	A0A286YEY4	Immunoglobulin heavy constant gamma 2 (Fragment) OS=Homo sapiens OX=9606 GN=IGHG2 PE=1 SV=1	0	102.353	35	10	1034	3	1	395	43.8	6.52	2599.07	10	1	0.993	94.2	105.8	42.32	41.33	89.8	139.9	59.2	61.7	97.3	104.8	54.8	169.3	123.2	0.857713
FALSE	High	Master Protein	P02790	Hemopexin OS=Homo sapiens OX=9606 GN=HPX PE=1 SV=2	0	100.535	35	12	429	12	1	462	51.6	7.02	1345.97	12	0	1.138	92.2	107.8	12.02	14.9	88.8	86.9	107.4	80.5	116	121.9	104.1	103.5	91.1	0.388012
FALSE	High	Master Protein	P35858-2	Isoform 2 of Insulin-like growth factor-binding protein complex acid labile subunit OS=Homo sapiens OX=9606 GN=IGFALS	0	100.522	25	12	107	12	1	643	70.2	6.93	342.51	12	0	0.829	110	90	5.13	28.71	111.9	111.1	101.9	73.9	99.6	118.5	64.1	83.1	135.9	0.32911
FALSE	High	Master Protein	P69905	Hemoglobin subunit alpha OS=Homo sapiens OX=9606 GN=HBA1 PE=1 SV=2	0	100.049	58	6	242	6	1	142	15.2	8.68	547.58	6	0	0.852	111.4	88.6	36.28	58.63	121.8	56.6	111.6	108.9	139.8	62.6	195.7	30.8	72.3	0.878877
FALSE	High	Master Protein	P01871-2	Isoform 2 of Immunoglobulin heavy constant mu OS=Homo sapiens OX=9606 GN=IGHM	0	97.724	38	13	519	13	1	474	51.9	6.15	1407.7	13	0	0.735	120.6	79.4	54.93	59.93	176.6	113.6	51.5	38.9	104.4	173.9	46.9	140.6	53.6	0.652966
FALSE	High	Master Protein	P68871	Hemoglobin subunit beta OS=Homo sapiens OX=9606 GN=HBB PE=1 SV=2	0	93.793	77	9	301	5	1	147	16	7.28	872.97	9	4	0.876	105.9	94.1	26.44	40.22	128.5	74.2	109.2	104.9	116.6	75.1	159.1	42.8	89.6	0.801621
FALSE	High	Master Protein	P08697	Alpha-2-antiplasmin OS=Homo sapiens OX=9606 GN=SERPINF2 PE=1 SV=3	0	93.702	36	10	184	10	1	491	54.5	6.29	540.25	10	0	0.924	100.5	99.5	12.24	25.26	86.6	104.8	110	118.6	98.5	107	122	52.1	100.5	0.957932
FALSE	High	Master Protein	P04196	Histidine-rich glycoprotein OS=Homo sapiens OX=9606 GN=HRG PE=1 SV=1	0	93.087	21	9	143	9	1	525	59.5	7.5	431.35	9	0	0.828	111.4	88.6	34.18	25.3	113.4	93.9	177.7	117.3	91.4	94.4	89.1	66.9	55.9	0.228649
FALSE	High	Master Protein	P01834	Immunoglobulin kappa constant OS=Homo sapiens OX=9606 GN=IGKC PE=1 SV=2	0	93.049	80	7	1671	7	1	107	11.8	6.52	6377.99	7	0	0.903	109.7	90.3	24.58	9.94	118.6	119.9	74.8	108.9	107.3	102.5	87	93.1	87.9	0.702147
FALSE	High	Master Protein	P36955	Pigment epithelium-derived factor OS=Homo sapiens OX=9606 GN=SERPINF1 PE=1 SV=4	0	92.041	43	12	141	12	1	418	46.3	6.38	485.29	12	0	1.106	94	106	9.47	15.78	91.1	102.1	84.8	100.7	126.9	104.8	115.2	94.6	79.7	0.232465
FALSE	High	Master Protein	P07996	Thrombospondin-1 OS=Homo sapiens OX=9606 GN=THBS1 PE=1 SV=2	0	91.683	17	16	119	16	1	1170	129.3	4.94	368.42	16	0	0.97	107.8	92.2	41.65	27.74	102.7	64.7	153.4	78.4	69.4	113.8	141.7	92.4	83.5	0.736358
FALSE	High	Master Protein	P10643	Complement component C7 OS=Homo sapiens OX=9606 GN=C7 PE=1 SV=2	0	91.529	17	10	136	10	1	843	93.5	6.48	481.19	10	0	0.717	115.4	84.6	17.07	19.81	146.7	113.6	108	79.7	121.2	80.8	93.3	85.7	71	0.0812652
FALSE	High	Master Protein	P00739-2	Isoform 2 of Haptoglobin-related protein OS=Homo sapiens OX=9606 GN=HPR	0	91.373	32	13	302	4	1	385	43	7.08	905.35	13	0	0.749	117.4	82.6	17.27	46.17	137	97.4	112.6	46.7	77.8	171.7	99.9	80.5	76.4	0.296802
FALSE	High	Master Protein	A0A286YFJ8	Immunoglobulin heavy constant gamma 4 (Fragment) OS=Homo sapiens OX=9606 GN=IGHG4 PE=1 SV=1	0	90.077	29	8	814	2	1	396	43.8	6.24	2430.92	8	0	1.973	57.5	142.5	107.79	64.89	18.5	173	41	113.9	69	150.3	90.5	227	16.8	0.585956
FALSE	High	Master Protein	P10909-2	Isoform 2 of Clusterin OS=Homo sapiens OX=9606 GN=CLU	0	89.549	29	12	196	12	1	501	57.8	6.68	506.35	12	0	1.081	91.5	108.5	13.98	12.54	100	75.7	85.6	95.8	132.3	108.7	100.6	99.1	102.2	0.0886789
FALSE	High	Master Protein	P13671	Complement component C6 OS=Homo sapiens OX=9606 GN=C6 PE=1 SV=3	0	88.691	16	10	101	10	1	934	104.7	6.76	401.64	10	0	0.968	90.9	109.1	24.43	15.84	88.7	107.3	64.9	106.9	134.8	106.8	102.8	106.1	81.8	0.250146
FALSE	High	Master Protein	P05543	Thyroxine-binding globulin OS=Homo sapiens OX=9606 GN=SERPINA7 PE=1 SV=2	0	87.033	40	12	120	12	1	415	46.3	6.3	335.05	12	0	1.024	90.1	109.9	29.87	24.01	120.3	66.2	87.5	89.8	103.6	129	129.8	63.9	110	0.528174
FALSE	High	Master Protein	A0A286YEY1	Immunoglobulin heavy constant alpha 1 (Fragment) OS=Homo sapiens OX=9606 GN=IGHA1 PE=1 SV=1	0	85.112	42	12	381	4	1	398	42.8	5.64	1136.14	12	8	1.001	106.3	93.7	11.13	95.45	97.1	79.7	81.4	301.4	125.8	93.3	42.1	55.2	24	0.63954
FALSE	High	Master Protein	P29622	Kallistatin OS=Homo sapiens OX=9606 GN=SERPINA4 PE=1 SV=3	0	84.963	38	13	143	13	1	427	48.5	7.75	425.55	13	0	0.766	108.9	91.1	7.57	32.63	124.2	107.4	112	85.1	103.3	104.6	140.6	63.3	59.5	0.150194
FALSE	High	Master Protein	A0A286YES1	Immunoglobulin heavy constant gamma 3 (Fragment) OS=Homo sapiens OX=9606 GN=IGHG3 PE=1 SV=1	0	84.08	36	11	768	4	1	446	49.1	6.87	1737.78	11	2	0.875	115.3	84.7	34.75	33.48	136.5	142.3	69.7	102.9	131.1	77.5	39.6	99.3	101.1	0.422824
FALSE	High	Master Protein	P04004	Vitronectin OS=Homo sapiens OX=9606 GN=VTN PE=1 SV=1	0	83.475	31	10	144	10	1	478	54.3	5.8	536.29	10	0	0.886	111.2	88.8	13.34	28.62	118	92	116	93.8	83.4	141.2	58.3	91.5	105.9	0.383788
FALSE	High	Master Protein	P02774-3	Isoform 3 of Vitamin D-binding protein OS=Homo sapiens OX=9606 GN=GC	0	83.158	27	11	168	11	1	493	55	5.63	520.2	11	0	0.984	83.6	116.4	37.1	24.46	130.5	69.9	73.8	76.4	109.9	142.9	79.4	120.8	96.4	0.599402
FALSE	High	Master Protein	P09871	Complement C1s subcomponent OS=Homo sapiens OX=9606 GN=C1S PE=1 SV=1	0	80.479	21	11	137	10	1	688	76.6	4.96	441.17	11	1	1.017	93.7	106.3	16.67	5.15	111.7	81.1	90.2	96.1	110.9	106.2	103.8	100.8	99.3	0.448812
FALSE	High	Master Protein	P02750	Leucine-rich alpha-2-glycoprotein OS=Homo sapiens OX=9606 GN=LRG1 PE=1 SV=2	0	78.543	46	10	137	10	1	347	38.2	6.95	400.37	10	0	1.021	85.1	114.9	25.88	50.6	74.3	67.2	107.5	99.5	103.3	214.2	101.2	57.1	75.7	0.352997
FALSE	High	Master Protein	P08185	Corticosteroid-binding globulin OS=Homo sapiens OX=9606 GN=SERPINA6 PE=1 SV=1	0	74.782	28	9	176	9	1	405	45.1	6.04	617.46	9	0	1.061	101.8	98.2	20.33	33.87	92.8	81.1	119.9	80	95.5	163.8	84	69.4	113.5	0.869123
FALSE	High	Master Protein	A0A0G2JMB2	Immunoglobulin heavy constant alpha 2 (Fragment) OS=Homo sapiens OX=9606 GN=IGHA2 PE=1 SV=1	0	73.696	44	10	264	2	1	340	36.5	6.1	767.53	10	0	1.502	79.9	120.1	15.36	66.75	68.2	57.3	78.1	193.1	222.5	108.7	96.5	44.1	31.6	0.19074
FALSE	High	Master Protein	P25311	Zinc-alpha-2-glycoprotein OS=Homo sapiens OX=9606 GN=AZGP1 PE=1 SV=2	0	72.538	38	9	150	9	1	298	34.2	6.05	467.68	9	0	0.956	105	95	24.23	31.53	82.7	98.3	132.2	86.9	89.8	139.3	127.8	88.2	54.7	0.74557
FALSE	High	Master Protein	P02763	Alpha-1-acid glycoprotein 1 OS=Homo sapiens OX=9606 GN=ORM1 PE=1 SV=1	0	71.583	34	7	651	5	1	201	23.5	5.02	993.1	7	0	1.31	76.9	123.1	9.34	30.38	65.4	73.3	78.9	65.4	101.1	87.2	155	136	137.7	0.0322681
FALSE	High	Master Protein	A0A0A0MRJ7	Coagulation factor V OS=Homo sapiens OX=9606 GN=F5 PE=1 SV=1	0	71.081	8	14	85	14	1	2229	252.1	6.05	253.47	14	0	0.971	97.3	102.7	20.77	27.09	85.6	79.6	116	82.5	85.3	79.9	128.6	95.6	146.9	0.579884
FALSE	High	Master Protein	P0DOY2	Immunoglobulin lambda constant 2 OS=Homo sapiens OX=9606 GN=IGLC2 PE=1 SV=1	0	70.627	81	6	657	3	1	106	11.3	7.24	2381.23	6	3	1.096	98.3	101.7	31.02	38.44	102.1	119.7	62.4	136.6	102.3	109	51.9	152.5	63.6	0.747503
FALSE	High	Master Protein	Q08380	Galectin-3-binding protein OS=Homo sapiens OX=9606 GN=LGALS3BP PE=1 SV=1	0	70.53	22	9	84	9	1	585	65.3	5.27	256.1	9	0	1.332	86.5	113.5	40.14	57.25	108.4	49.5	67.6	56.7	121.3	164.9	65	57	209.6	0.275937
FALSE	High	Master Protein	P06681	Complement C2 OS=Homo sapiens OX=9606 GN=C2 PE=1 SV=2	0	69.771	20	12	128	2	1	752	83.2	7.42	426.62	12	0	1.549	90.4	109.6	30.05	25.31	88	90.3	49.6	104.4	145	146.7	108.9	87.8	79.3	0.094521
FALSE	High	Master Protein	P51884	Lumican OS=Homo sapiens OX=9606 GN=LUM PE=1 SV=2	0	69.663	33	10	143	10	1	338	38.4	6.61	441.36	10	0	1.022	100.7	99.3	26.19	19.7	126.5	73.6	104.9	108.2	117.6	81.1	98.9	118.2	70.9	0.893224
FALSE	High	Master Protein	C9JV77	Alpha-2-HS-glycoprotein OS=Homo sapiens OX=9606 GN=AHSG PE=1 SV=1	0	69.606	28	6	233	6	1	368	39.4	5.72	659.84	6	0	1.008	111.4	88.6	33.41	28.22	114.7	130.7	64.5	70.2	76.2	144.3	117	93.1	89.3	0.841584
FALSE	High	Master Protein	P02760	Protein AMBP OS=Homo sapiens OX=9606 GN=AMBP PE=1 SV=1	0	68.335	26	6	100	6	1	352	39	6.25	437.81	6	0	1.102	101.6	98.4	12.74	28.57	115.2	98.4	89.8	98.6	117.4	92	143.2	60.2	85.3	0.906253
FALSE	High	Master Protein	A0A0B4J231	Immunoglobulin lambda-like polypeptide 5 OS=Homo sapiens OX=9606 GN=IGLL5 PE=1 SV=1	0	63.695	36	5	512	2	1	215	23.1	8.84	1806.57	5	0	1.052	99.5	100.5	11.41	60.79	95.5	87.7	75.9	222.2	137.1	92.2	42.9	85.3	61.3	0.481547
FALSE	High	Master Protein	Q96PD5-2	Isoform 2 of N-acetylmuramoyl-L-alanine amidase OS=Homo sapiens OX=9606 GN=PGLYRP2	0	63.461	24	9	121	9	1	634	68	7.68	419.51	9	0	0.919	108	92	36.27	22.83	141.4	111.2	65.1	110	121.5	81.7	118.6	71.1	79.3	0.738494
FALSE	High	Master Protein	P04275	von Willebrand factor OS=Homo sapiens OX=9606 GN=VWF PE=1 SV=4	0	62.943	7	13	60	13	1	2813	309.1	5.48	172.57	13	0	0.83	109.5	90.5	59.99	32.78	220.5	90.1	80.6	72.1	131.5	104.7	76.8	64.7	59.2	0.420516
FALSE	High	Master Protein	K7ER74	Apolipoprotein C-II OS=Homo sapiens OX=9606 GN=APOC4-APOC2 PE=1 SV=1	0	61.608	35	6	68	5	1	178	20	6.64	249.91	6	1	1.171	111.6	88.4	42.25	47.55	113.9	56.5	143.3	135.6	166.7	95.1	85.7	41.9	61.3	0.839125
FALSE	High	Master Protein	P43652	Afamin OS=Homo sapiens OX=9606 GN=AFM PE=1 SV=1	0	61.497	17	9	108	9	1	599	69	5.9	311.94	9	0	1.05	91.3	108.7	20.1	26.71	118	84.9	84.4	107.2	112.4	73.6	95.3	76.6	147.7	0.700456
FALSE	High	Master Protein	P60709	Actin, cytoplasmic 1 OS=Homo sapiens OX=9606 GN=ACTB PE=1 SV=1	0	61.049	31	7	67	4	1	375	41.7	5.48	231.94	7	3	0.757	118.4	81.6	19.78	14.98	134.6	136	93.7	71.2	103.1	100	87.9	75.7	97.9	0.13222
FALSE	High	Master Protein	P43251-2	Isoform 2 of Biotinidase OS=Homo sapiens OX=9606 GN=BTD	0	58.714	21	7	65	7	1	545	61.5	6.14	244.64	7	0	0.854	115	85	14.98	20.32	132.4	98	113.9	79.8	121	83.3	75.2	111.4	85.1	0.145352
FALSE	High	Master Protein	O95445	Apolipoprotein M OS=Homo sapiens OX=9606 GN=APOM PE=1 SV=2	0	58.169	36	4	118	4	1	188	21.2	6.01	363.99	4	0	0.998	100.5	99.5	9.39	6.89	99.3	100.1	116.8	85.1	98.9	104.3	99.4	101.1	94.9	0.290687
FALSE	High	Master Protein	O14791-2	Isoform 2 of Apolipoprotein L1 OS=Homo sapiens OX=9606 GN=APOL1	0	56.951	28	7	70	7	1	414	45.9	6.29	212.78	7	0	0.939	87.8	112.2	39.83	22.95	144.8	73.8	79.1	77.7	103.5	134.3	73	115.3	98.6	0.965586
FALSE	High	Master Protein	P02042	Hemoglobin subunit delta OS=Homo sapiens OX=9606 GN=HBD PE=1 SV=2	0	56.217	62	7	137	3	1	147	16	8.05	342.71	7	0	0.852	94.8	105.2	29.28	38.62	151.9	90.7	98.5	113.7	124.4	65.8	105	33	117	0.439416
FALSE	High	Master Protein	P00747	Plasminogen OS=Homo sapiens OX=9606 GN=PLG PE=1 SV=2	0	55.711	13	8	173	8	1	810	90.5	7.24	446.3	8	0	1.051	86.9	113.1	13.62	14.21	97.3	82.1	74.7	91.5	93.1	119.9	116.4	127	98	0.0498886
FALSE	High	Master Protein	A0A0S2Z4L3	Vitamin K-dependent protein S (Fragment) OS=Homo sapiens OX=9606 GN=PROS1 PE=1 SV=1	0	55.453	16	9	105	9	1	708	78.8	5.74	313.56	9	0	0.89	106.1	93.9	5.54	17.7	102.1	102.2	112.3	87.3	127.3	82.2	85.5	93.9	107.4	0.325869
FALSE	High	Master Protein	A0A2Q2TTZ9	Immunoglobulin kappa variable 1-33 OS=Homo sapiens OX=9606 GN=IGKV1D-33 PE=1 SV=1	0	55.249	31	2	134	2	1	108	11.8	5.34	539.54	2	0	1.116	98.6	101.4	31.27	24.43	90.8	120.9	63.5	86.5	94	88.8	93	153.5	109.1	0.563131
FALSE	High	Master Protein	P00734	Prothrombin OS=Homo sapiens OX=9606 GN=F2 PE=1 SV=2	0	53.673	13	7	87	7	1	622	70	5.9	258.09	7	0	1.084	96.1	103.9	6.73	13.64	90.8	88.5	100.3	98.8	116.9	89.4	124.7	92.9	97.8	0.17652
FALSE	High	Master Protein	Q96IY4	Carboxypeptidase B2 OS=Homo sapiens OX=9606 GN=CPB2 PE=1 SV=2	0	53.161	20	6	41	6	1	423	48.4	7.71	148.72	6	0	1.343	88.9	111.1	4.69	37.83	85.5	79.2	86.5	76.6	141.6	147.1	145.6	57.4	80.6	0.205153
FALSE	High	Master Protein	P02748	Complement component C9 OS=Homo sapiens OX=9606 GN=C9 PE=1 SV=2	0	52.938	16	10	88	10	1	559	63.1	5.59	286.58	10	0	1.045	95.6	104.4	43.58	17.67	94.8	62.7	151.4	80.7	100.2	114.4	107.1	73.9	114.7	0.881493
FALSE	High	Master Protein	P23142	Fibulin-1 OS=Homo sapiens OX=9606 GN=FBLN1 PE=1 SV=4	0	52.283	14	7	54	4	1	703	77.2	5.22	197.32	7	2	1.078	85.2	114.8	69.72	14.31	196.5	67.8	62.3	80.6	113.7	89.3	85.4	110.9	93.5	0.791088
FALSE	High	Master Protein	P02671	Fibrinogen alpha chain OS=Homo sapiens OX=9606 GN=FGA PE=1 SV=2	0	51.628	14	9	85	9	1	866	94.9	6.01	195.03	9	0	0.976	91.1	108.9	15.35	45.15	82.4	72.2	97.9	104	128.4	193.7	60.7	67.4	93.4	0.304879
FALSE	High	Master Protein	P01042	Kininogen-1 OS=Homo sapiens OX=9606 GN=KNG1 PE=1 SV=2	0	50.208	15	8	161	2	1	644	71.9	6.81	389.53	8	5	0.94	102	98	7.68	16.19	111.1	95.6	100.9	91.4	104.8	124.5	91.4	77.5	102.8	0.647365
FALSE	High	Master Protein	H0YAC1	Plasma kallikrein (Fragment) OS=Homo sapiens OX=9606 GN=KLKB1 PE=1 SV=1	0	48.443	14	9	99	9	1	686	76.8	8.06	275.73	9	0	0.837	107.6	92.4	17.17	19.17	134.3	99.2	103.1	76.8	115.5	114.9	96.9	80.9	78.4	0.244134
FALSE	High	Master Protein	P80108	Phosphatidylinositol-glycan-specific phospholipase D OS=Homo sapiens OX=9606 GN=GPLD1 PE=1 SV=3	0	48.287	15	9	45	9	1	840	92.3	6.37	138.84	9	0	0.965	107.5	92.5	23.16	32.36	119.4	75.7	114.4	89.5	108.2	144.5	119.6	64.5	64.2	0.811454
FALSE	High	Master Protein	G3V2W1	Protein Z-dependent protease inhibitor OS=Homo sapiens OX=9606 GN=SERPINA10 PE=1 SV=1	0	47.679	23	8	33	8	1	484	55.1	7.64	104.94	8	0	1.105	101.6	98.4	18.51	26.13	94.6	89.5	124.8	93.2	134.2	123.1	86.2	64.2	90.1	0.779913
FALSE	High	Master Protein	E7ETH0	Complement factor I OS=Homo sapiens OX=9606 GN=CFI PE=1 SV=1	0	47.419	20	8	74	8	1	591	66.6	7.59	260.1	8	0	1.123	93.5	106.5	11.19	22.8	95.3	79.4	98.4	105.1	138.5	84	112.3	115.4	71.6	0.275472
FALSE	High	Master Protein	B1AHL2	Fibulin-1 OS=Homo sapiens OX=9606 GN=FBLN1 PE=1 SV=1	0	46.111	13	5	31	2	1	721	78.3	5.39	124.71	5	0	1.075	90.4	109.6	47.24	21.42	157.4	64.5	86.4	72.2	119.3	96.6	115.8	74.4	113.5	0.898964
FALSE	High	Master Protein	P19652	Alpha-1-acid glycoprotein 2 OS=Homo sapiens OX=9606 GN=ORM2 PE=1 SV=2	0	46.077	32	7	184	5	1	201	23.6	5.11	439.34	7	2	0.628	122.6	77.4	7.39	12.48	126.6	125.5	142.9	74.4	92.2	77.2	101.3	77.4	82.5	0.00180463
FALSE	High	Master Protein	P05452	Tetranectin OS=Homo sapiens OX=9606 GN=CLEC3B PE=1 SV=3	0	45.869	39	5	49	5	1	202	22.5	5.67	196.92	5	0	0.993	92.4	107.6	38.82	45.47	136.4	69.2	77.5	104.5	75	78.1	61.5	191.2	106.8	0.777388
FALSE	High	Master Protein	P55058	Phospholipid transfer protein OS=Homo sapiens OX=9606 GN=PLTP PE=1 SV=1	0	44.664	19	7	59	7	1	493	54.7	7.01	176.16	7	0	0.826	113.8	86.2	15.93	21.52	133.6	115.5	96.8	88.9	72.1	74.5	110.9	86.2	121.5	0.154373
FALSE	High	Master Protein	P15169	Carboxypeptidase N catalytic chain OS=Homo sapiens OX=9606 GN=CPN1 PE=1 SV=1	0	43.982	35	9	51	9	1	458	52.3	7.34	135.84	9	0	1.142	102.4	97.6	37.76	45.27	129.8	94.7	58.5	41.7	165.3	149.8	98.2	83	78.9	0.773514
FALSE	High	Master Protein	P05154	Plasma serine protease inhibitor OS=Homo sapiens OX=9606 GN=SERPINA5 PE=1 SV=3	0	43.892	24	8	62	8	1	406	45.6	9.26	184.77	8	0	0.974	104.6	95.4	5.77	28.5	103.1	100.6	112.1	74.4	102.3	119.9	137	86.3	64.3	0.530297
FALSE	High	Master Protein	P07360	Complement component C8 gamma chain OS=Homo sapiens OX=9606 GN=C8G PE=1 SV=3	0	43.779	31	4	45	4	1	202	22.3	8.31	165.77	4	0	0.781	103.4	96.6	24.5	15.55	137.6	87.4	98.2	85.7	121	83	98.4	104.5	84.2	0.536895
FALSE	High	Master Protein	B4DPQ0	Complement subcomponent C1r OS=Homo sapiens OX=9606 GN=C1R PE=1 SV=1	0	43.436	11	5	75	4	1	719	81.8	6.37	257.71	5	1	1.24	91.9	108.1	4.9	17.29	91.1	83	89.6	78.5	127.3	94.9	107.3	124.5	103.7	0.0613982
FALSE	High	Master Protein	P18428	Lipopolysaccharide-binding protein OS=Homo sapiens OX=9606 GN=LBP PE=1 SV=3	0	42.794	17	6	52	6	1	481	53.4	6.7	160.91	6	0	1.312	99.6	100.4	17.52	43.47	90.2	66.7	93.4	123.7	90.3	196.7	78.5	69	91.4	0.278245
FALSE	High	Master Protein	P07357	Complement component C8 alpha chain OS=Homo sapiens OX=9606 GN=C8A PE=1 SV=2	0	42.409	20	6	53	6	1	584	65.1	6.47	157.53	6	0	0.873	95.1	104.9	19.16	23.68	123.8	85	98.9	110.8	107.4	116.4	69	69.1	119.7	0.806641
FALSE	High	Master Protein	P06276	Cholinesterase OS=Homo sapiens OX=9606 GN=BCHE PE=1 SV=1	0	38.827	17	7	51	7	1	602	68.4	7.42	159.13	7	0	1.249	78.5	121.5	31.37	30.72	110.4	61.3	73.2	144.5	138.5	84.4	127.6	100.9	59.2	0.226476
FALSE	High	Master Protein	P04264	Keratin, type II cytoskeletal 1 OS=Homo sapiens OX=9606 GN=KRT1 PE=1 SV=6	0	38.64	14	7	27	6	1	644	66	8.12	85.62	7	0	0.412	145.7	54.3	77.84	41.91	265.1	185.5	23.6	51.7	103.6	104.3	27.8	70.6	67.8	0.344511
FALSE	High	Master Protein	P08519	Apolipoprotein(a) OS=Homo sapiens OX=9606 GN=LPA PE=1 SV=1	0	38.117	9	8	42	8	1	4548	501	5.88	118.34	8	0	7.513	8.8	191.2	61.88	17.15	5.7	16.2	6.5	134.7	185.2	144.2	156.4	109.9	141.2	1.50892e-05
FALSE	High	Master Protein	P04278	Sex hormone-binding globulin OS=Homo sapiens OX=9606 GN=SHBG PE=1 SV=2	0	37.499	22	7	34	7	1	402	43.8	6.71	109.95	7	0	0.533	136.7	63.3	54.35	61.07	147.9	195	53.8	65.6	81.5	183.7	70.5	66.5	35.6	0.373339
FALSE	High	Master Protein	A0A4W8ZXM2	Immunoglobulin heavy variable 3-72 OS=Homo sapiens OX=9606 GN=IGHV3-72 PE=1 SV=1	0	37.06	50	4	284	3	1	101	11.2	7.97	1062.51	4	1	0.661	118.1	81.9	39.04	36.06	120.2	155.7	67	97.9	106.8	150.9	68.1	62.6	70.9	0.512934
FALSE	High	Master Protein	P13645	Keratin, type I cytoskeletal 10 OS=Homo sapiens OX=9606 GN=KRT10 PE=1 SV=6	0	35.688	21	9	26	8	1	584	58.8	5.21	66.27	9	1	0.664	152.1	47.9	96.74	103.72	302.2	100.9	32.1	44.8	201.7	21.1	22.6	18.8	155.9	0.501893
FALSE	High	Master Protein	P08571	Monocyte differentiation antigen CD14 OS=Homo sapiens OX=9606 GN=CD14 PE=1 SV=2	0	35.012	11	2	32	2	1	375	40.1	6.23	129.88	2	0	0.996	105.6	94.4	16.27	37.99	94.8	100.6	127.6	84.1	90.5	110.2	157.1	45.7	89.5	0.544337
FALSE	High	Master Protein	P35527	Keratin, type I cytoskeletal 9 OS=Homo sapiens OX=9606 GN=KRT9 PE=1 SV=3	0	34.277	19	7	23	7	1	623	62	5.24	71.44	7	0	0.349	153.5	46.5	88.5	79.15	201.9	310.5	7.7	38.4	4.3	15.4	122.8	101.7	97.3	0.339249
FALSE	High	Master Protein	P04003	C4b-binding protein alpha chain OS=Homo sapiens OX=9606 GN=C4BPA PE=1 SV=2	0	33.851	8	4	43	4	1	597	67	7.3	156.57	4	0	0.952	106.1	93.9	22.54	9.54	104.5	93.7	142.5	83	104.6	86.7	99.7	98.8	86.5	0.30099
FALSE	High	Master Protein	Q15848	Adiponectin OS=Homo sapiens OX=9606 GN=ADIPOQ PE=1 SV=1	0	33.494	22	3	33	3	1	244	26.4	5.74	95.27	3	0	1.111	97.1	102.9	12.41	46.94	93.8	88.3	73.4	52.1	155.9	176.7	76.3	114.7	68.8	0.341428
FALSE	High	Master Protein	P13796	Plastin-2 OS=Homo sapiens OX=9606 GN=LCP1 PE=1 SV=6	0	32.721	13	6	24	6	1	627	70.2	5.43	75.19	6	0	1.235	94.8	105.2	24.02	43.77	108.3	66.7	99.6	126.4	166.3	128.3	96.6	40.8	66.9	0.590934
FALSE	High	Master Protein	P02745	Complement C1q subcomponent subunit A OS=Homo sapiens OX=9606 GN=C1QA PE=1 SV=2	0	32.613	19	3	20	3	1	245	26	9.11	71.41	3	0	0.861	110	90	11.34	47.24	96.4	105	120.4	94.1	120.6	173.5	78.2	66.3	45.5	0.602408
FALSE	High	Master Protein	A0A096LPE2	SAA2-SAA4 readthrough OS=Homo sapiens OX=9606 GN=SAA2-SAA4 PE=3 SV=1	0	31.952	28	5	54	3	1	208	23.3	8.98	165.51	5	2	0.999	105.9	94.1	19.34	26.3	121.9	82.2	104.9	75.4	134	109	119.7	73.2	79.6	0.783423
FALSE	High	Master Protein	P48740-2	Isoform 2 of Mannan-binding lectin serine protease 1 OS=Homo sapiens OX=9606 GN=MASP1	0	31.925	11	5	33	4	1	728	81.8	5.12	96.38	5	0	1.205	78.1	121.9	9.23	34.01	78.2	65	71.9	71.5	175.6	78.9	126.3	132.7	99.8	0.0435362
FALSE	High	Master Protein	P02743	Serum amyloid P-component OS=Homo sapiens OX=9606 GN=APCS PE=1 SV=2	0	31.097	25	6	73	6	1	223	25.4	6.54	212.33	6	0	1.365	87.7	112.3	19.33	25.57	87	64.8	95.6	96.9	128.2	139.5	67.6	91.4	128.9	0.11724
FALSE	High	Master Protein	B0YIW2	Apolipoprotein C-III OS=Homo sapiens OX=9606 GN=APOC3 PE=1 SV=1	0	30.618	39	3	139	3	1	117	12.8	8.18	505.84	3	0	1.412	86.4	113.6	34.84	16.35	119	59.2	81.7	105.2	124.4	120.6	109.1	75	105.7	0.373481
FALSE	High	Master Protein	P22792	Carboxypeptidase N subunit 2 OS=Homo sapiens OX=9606 GN=CPN2 PE=1 SV=3	0	28.635	10	5	55	5	1	545	60.5	5.99	192.67	5	0	1.084	87	113	34.85	37.2	127.8	84.6	64.8	49.5	128.1	132.4	147.5	94.5	70.7	0.660579
FALSE	High	Master Protein	P05160	Coagulation factor XIII B chain OS=Homo sapiens OX=9606 GN=F13B PE=1 SV=3	0	28.004	13	6	49	6	1	661	75.5	6.39	138.62	6	0	1.086	101.5	98.5	21.18	25.49	103	71.6	108.8	107.8	145.8	88.3	112.9	68.9	92.8	0.620059
FALSE	High	Master Protein	P62736	Actin, aortic smooth muscle OS=Homo sapiens OX=9606 GN=ACTA2 PE=1 SV=1	0	27.549	22	6	37	3	1	377	42	5.39	108.83	6	0	0.625	113.2	86.8	17.88	24.85	121.3	130.8	91.5	83.2	103.8	94.6	91.6	56.7	126.5	0.213987
FALSE	High	Master Protein	O00391	Sulfhydryl oxidase 1 OS=Homo sapiens OX=9606 GN=QSOX1 PE=1 SV=3	0	27.478	14	7	28	7	1	747	82.5	8.92	87.55	7	0	1.046	89.7	110.3	36.82	42.98	87.5	121.6	56.4	155.4	123.1	94.2	55.2	53.9	152.5	0.540459
FALSE	High	Master Protein	A0A0C4DH38	Immunoglobulin heavy variable 5-51 OS=Homo sapiens OX=9606 GN=IGHV5-51 PE=3 SV=1	0	27.11	38	3	102	3	1	117	12.7	8.27	353.61	3	0	1.185	92.4	107.6	32.6	25.06	125.3	81.5	68.2	153.8	97.3	92.7	80.2	91.6	109.4	0.574266
FALSE	High	Master Protein	P00742	Coagulation factor X OS=Homo sapiens OX=9606 GN=F10 PE=1 SV=2	0	26.777	10	4	53	4	1	488	54.7	5.94	158.73	4	0	0.965	106.4	93.6	18.54	28.23	108.2	75.8	104.9	82.9	95.7	88.9	137.1	137.3	69.2	0.733747
FALSE	High	Master Protein	P02775	Platelet basic protein OS=Homo sapiens OX=9606 GN=PPBP PE=1 SV=3	0	26.059	27	4	42	4	1	128	13.9	8.79	151.29	4	0	1.034	91	109	9.9	26.51	78.8	96.2	88.7	96.7	74.8	76.9	125.9	145.2	116.8	0.1942
FALSE	High	Master Protein	D6RAR4	Hepatocyte growth factor activator OS=Homo sapiens OX=9606 GN=HGFAC PE=1 SV=1	0	25.998	10	4	28	4	1	662	71.4	7.05	98.29	4	0	0.997	102	98	13.59	33.62	99	110.9	84.3	128.5	59.8	91.6	98.8	151.7	75.5	0.85934
FALSE	High	Master Protein	Q15582	Transforming growth factor-beta-induced protein ig-h3 OS=Homo sapiens OX=9606 GN=TGFBI PE=1 SV=1	0	25.866	12	5	19	5	1	683	74.6	7.71	66.55	5	0	0.967	113.4	86.6	18.88	43.04	142	99.7	109.6	48.6	67.8	102.2	102.3	159.2	68.6	0.253482
FALSE	High	Master Protein	P04180	Phosphatidylcholine-sterol acyltransferase OS=Homo sapiens OX=9606 GN=LCAT PE=1 SV=1	0	25.129	17	5	35	5	1	440	49.5	6.11	125.61	5	0	0.996	96.2	103.8	18.7	30.57	96.4	96.1	68.1	72.5	116.5	107.1	163.7	79.3	100.2	0.266242
FALSE	High	Master Protein	Q9UHG3	Prenylcysteine oxidase 1 OS=Homo sapiens OX=9606 GN=PCYOX1 PE=1 SV=3	0	24.487	18	6	29	6	1	505	56.6	6.18	86.01	6	0	0.747	119	81	16.98	73.6	136	101.8	103.4	69	74	231.2	68.8	44	71.7	0.517878
FALSE	High	Master Protein	A0A0C4DH33	Immunoglobulin heavy variable 1-24 OS=Homo sapiens OX=9606 GN=IGHV1-24 PE=3 SV=1	0	24.418	34	2	23	2	1	117	12.8	5.16	103.95	2	0	1.579	89.7	110.3	51.93	41.8	78.2	95.4	28.2	169.9	83.3	111	182.9	82.2	68.9	0.136528
FALSE	High	Master Protein	P02753	Retinol-binding protein 4 OS=Homo sapiens OX=9606 GN=RBP4 PE=1 SV=3	0	23.871	30	4	77	4	1	201	23	6.07	249.26	4	0	1.497	77.2	122.8	29.59	17.93	60.4	66.9	102.5	100.4	104.4	136	135.2	85.8	108.4	0.0917693
FALSE	High	Master Protein	Q9UGM5	Fetuin-B OS=Homo sapiens OX=9606 GN=FETUB PE=1 SV=2	0	23.773	12	4	20	4	1	382	42	6.83	61.25	4	0	0.975	93.4	106.6	59.05	8.59	181.4	59	86.1	99.5	104.5	97	100.6	89.6	82.2	0.755414
FALSE	High	Master Protein	P02747	Complement C1q subcomponent subunit C OS=Homo sapiens OX=9606 GN=C1QC PE=1 SV=3	0	22.881	16	3	37	3	1	245	25.8	8.41	122.97	3	0	0.85	100.5	99.5	22.93	14.11	137.6	94.4	94.4	94.8	104.8	117.1	92.1	81.2	83.6	0.463394
FALSE	High	Master Protein	V9GYM3	Apolipoprotein A-II OS=Homo sapiens OX=9606 GN=APOA2 PE=1 SV=1	0	22.725	22	2	62	2	1	133	14.9	8.27	241.55	2	0	1.303	97.7	102.3	41.81	21.54	148.1	62.4	98.2	111.2	109.4	125.8	96.7	70.1	78.1	0.881145
FALSE	High	Master Protein	P11226	Mannose-binding protein C OS=Homo sapiens OX=9606 GN=MBL2 PE=1 SV=2	0	22.529	25	5	28	5	1	248	26.1	5.49	85.65	5	0	0.841	137.8	62.2	50.4	87.51	186.4	118.4	63.1	17.4	58.9	193.5	180.7	48.5	33.2	0.507888
FALSE	High	Master Protein	P49908	Selenoprotein P OS=Homo sapiens OX=9606 GN=SELENOP PE=1 SV=3	0	22.281	16	5	30	5	1	381	43.2	7.87	90.21	5	0	0.971	98.6	101.4	8.15	11.09	93.7	96.1	108.8	116	108	89.4	105.5	92.8	89.8	0.916375
FALSE	High	Master Protein	P01780	Immunoglobulin heavy variable 3-7 OS=Homo sapiens OX=9606 GN=IGHV3-7 PE=1 SV=2	0	21.71	32	4	101	2	1	117	12.9	6.57	307.72	4	3	0.792	123.2	76.8	48.13	37.67	125.7	143.2	47.8	75.5	72	150.3	66.8	137.3	81.4	0.815675
FALSE	High	Master Protein	P06702	Protein S100-A9 OS=Homo sapiens OX=9606 GN=S100A9 PE=1 SV=1	0	21.5	38	3	38	3	1	114	13.2	6.13	114.88	3	0	1.316	89.6	110.4	32.48	46.07	50.6	100.7	83.7	62.6	128.2	157	178.1	56.3	82.8	0.243873
FALSE	High	Master Protein	P00915	Carbonic anhydrase 1 OS=Homo sapiens OX=9606 GN=CA1 PE=1 SV=2	0	21.439	20	4	30	4	1	261	28.9	7.12	100.98	4	0	0.737	120	80	37.23	38.07	153	68.7	132.4	138.1	114.2	76.2	102.3	39.5	75.6	0.41455
FALSE	High	Master Protein	O75636	Ficolin-3 OS=Homo sapiens OX=9606 GN=FCN3 PE=1 SV=2	0	20.816	14	4	31	4	1	299	32.9	6.67	77.76	4	0	1.219	101	99	23.5	25.67	98.4	63.6	99.7	86.6	113.8	97.1	158.4	86.9	95.6	0.287466
FALSE	High	Master Protein	C9JF17	Apolipoprotein D (Fragment) OS=Homo sapiens OX=9606 GN=APOD PE=1 SV=1	0	20.763	24	5	96	5	1	215	24.1	5.6	263.95	5	0	1.04	93	107	13.83	17.08	105.7	81.2	87.8	93.9	80.1	104.3	127.8	97.7	121.4	0.268856
FALSE	High	Master Protein	Q15166	Serum paraoxonase/lactonase 3 OS=Homo sapiens OX=9606 GN=PON3 PE=1 SV=3	0	20.616	16	4	21	3	1	354	39.6	5.41	60.63	4	0	1.03	93.1	106.9	43.46	37.7	43.2	113	87.7	103	70.2	68.6	172.3	98.4	143.6	0.339588
FALSE	High	Master Protein	P55056	Apolipoprotein C-IV OS=Homo sapiens OX=9606 GN=APOC4 PE=1 SV=1	0	20.164	32	4	50	3	1	127	14.5	8.92	98.29	4	0	2.091	70.1	129.9	20.1	58.6	76.2	50.6	65.7	98.6	210.8	150.4	164.4	45.4	37.9	0.118035
FALSE	High	Master Protein	A0A0A0MS09	Immunoglobulin heavy constant delta (Fragment) OS=Homo sapiens OX=9606 GN=IGHD PE=1 SV=1	0	19.957	10	3	27	3	1	430	47.5	7.44	93.53	3	0	1.163	90.9	109.1	47.16	93.91	91.9	61.7	33.2	67.8	47	72.9	107	343.3	75.2	0.287325
FALSE	High	Master Protein	P01743	Immunoglobulin heavy variable 1-46 OS=Homo sapiens OX=9606 GN=IGHV1-46 PE=1 SV=2	0	19.529	34	2	23	2	1	117	12.9	8.92	63.84	2	0	0.655	128.4	71.6	20.37	63.79	93.7	141.6	117.6	127.3	67.5	192.7	36.6	59.4	63.7	0.368269
FALSE	High	Master Protein	P02786	Transferrin receptor protein 1 OS=Homo sapiens OX=9606 GN=TFRC PE=1 SV=2	0	19.062	9	5	18	5	1	760	84.8	6.61	45.84	5	0	0.927	89.6	110.4	37.33	39.6	152.3	81.1	86	132.8	134.3	114.9	97.8	52.9	47.9	0.744846
FALSE	High	Master Protein	P49747	Cartilage oligomeric matrix protein OS=Homo sapiens OX=9606 GN=COMP PE=1 SV=2	0	18.946	10	4	12	4	1	757	82.8	4.6	45.71	4	0	1.228	72.7	127.3	60.95	68.89	123.4	40.2	54.9	54.4	179.4	217.9	64.1	21.4	144.2	0.354814
FALSE	High	Master Protein	Q13790	Apolipoprotein F OS=Homo sapiens OX=9606 GN=APOF PE=1 SV=2	0	18.937	8	2	19	2	1	326	35.4	5.64	74.79	2	0	1.157	81	119	24.61	46.21	76	65.8	104.8	112.2	114.4	97.6	188	30	111.1	0.29625
FALSE	High	Master Protein	P00488	Coagulation factor XIII A chain OS=Homo sapiens OX=9606 GN=F13A1 PE=1 SV=4	0	18.655	9	4	14	4	1	732	83.2	6.09	41.18	4	0	1.094	64.4	135.6	52.58	58.97	45.1	106.1	46.9	94	55.4	103.5	194.5	46.5	208.2	0.184267
FALSE	High	Master Protein	A0A0B4J2D9	Immunoglobulin kappa variable 1D-13 OS=Homo sapiens OX=9606 GN=IGKV1D-13 PE=3 SV=1	0	18.537	16	2	22	2	1	117	12.6	7.84	83.59	2	0	3.35	44.3	155.7	148.72	144.04	8.1	7.9	154.2	17.8	451.8	189.7	13.3	27.6	29.6	0.47789
FALSE	High	Master Protein	P00748	Coagulation factor XII OS=Homo sapiens OX=9606 GN=F12 PE=1 SV=3	0	18.202	4	2	52	2	1	615	67.7	7.74	133.73	2	0	0.991	100.9	99.1	10.04	28.49	84.3	100.2	101.4	118.5	126.4	138.9	67.9	80.8	81.7	0.607788
FALSE	High	Master Protein	O75882	Attractin OS=Homo sapiens OX=9606 GN=ATRN PE=1 SV=2	0	18.02	5	4	19	4	1	1429	158.4	7.31	50.68	4	0	1.014	91.1	108.9	20.51	22.19	117.1	88	80.1	81.7	100.1	110.6	120.2	130.8	71.4	0.634505
FALSE	High	Master Protein	A0A3B3ISX9	Tenascin-X OS=Homo sapiens OX=9606 GN=TNXB PE=1 SV=1	0	17.843	1	4	14	4	1	4491	485.1	5.34	41.61	4	0	0.909	104.8	95.2	20.15	16.87	120.2	79.7	106.6	94.9	98.7	86.9	111.1	124.1	77.7	0.825432
FALSE	High	Master Protein	A0A0C4DH67	Immunoglobulin kappa variable 1-8 OS=Homo sapiens OX=9606 GN=IGKV1-8 PE=3 SV=1	0	17.733	27	2	17	2	1	115	12.5	9.01	47.67	2	0	1.127	108.1	91.9	41.34	59.61	113.1	160.3	66.6	126.6	90.6	102.2	4.3	168.8	67.6	0.59672
FALSE	High	Master Protein	A0A0G2JL56	HLA class I histocompatibility antigen, A alpha chain OS=Homo sapiens OX=9606 GN=HLA-A PE=1 SV=1	0	17.688	16	4	10	4	1	394	44.2	6.25	28	4	0	1.409	87.4	112.6	69.35	102.36	48.6	56.1	157	20.3		269.1	267.6	72.3	8.9	0.575003
FALSE	High	Master Protein	A0A0B4J1V0	Immunoglobulin heavy variable 3-15 OS=Homo sapiens OX=9606 GN=IGHV3-15 PE=3 SV=1	0	16.166	26	3	79	2	1	119	12.9	8.62	201.57	3	0	0.587	129.8	70.2	30.95	29.76	168.1	140.9	87.6	101.5	72.2	124.4	68.7	80.7	55.9	0.164756
FALSE	High	Master Protein	Q16610	Extracellular matrix protein 1 OS=Homo sapiens OX=9606 GN=ECM1 PE=1 SV=2	0	15.26	14	4	19	4	1	540	60.6	6.71	52.54	4	0	1.073	108.7	91.3	50.61	57.51	48.8	143.9	90.1	180	61.6	92.9	173.9	57.6	51.3	0.823229
FALSE	High	Master Protein	P35908	Keratin, type II cytoskeletal 2 epidermal OS=Homo sapiens OX=9606 GN=KRT2 PE=1 SV=2	0	15.068	6	3	5	2	1	639	65.4	8	20.4	3	0	1.166	83.7	116.3	92.17	73.93	280.8	72.4	55.4	78.3	129.2		37.1		246.8	0.884488
FALSE	High	Master Protein	A0A087WXI2	IgGFc-binding protein OS=Homo sapiens OX=9606 GN=FCGBP PE=1 SV=3	0	14.797	2	3	17	3	1	4204	444.9	5.35	52.6	3	0	0.899	113	87	44.25	21.21	187.3	80.1	108.8	88.6	70.4	122.5	74.8	82.3	85.2	0.356176
FALSE	High	Master Protein	P02746	Complement C1q subcomponent subunit B OS=Homo sapiens OX=9606 GN=C1QB PE=1 SV=3	0	14.765	11	2	17	2	1	253	26.7	8.63	70.72	2	0	1.153	96.3	103.7	18.64	19.44	116.4	89.9	82.3	102.4	106.1	138.6	84.1	91.5	88.8	0.68311
FALSE	High	Master Protein	P22352	Glutathione peroxidase 3 OS=Homo sapiens OX=9606 GN=GPX3 PE=1 SV=2	0	14.561	18	4	39	4	1	226	25.5	8.13	99.58	4	0	0.939	109.1	90.9	23.31	10.87	117.7	76.2	118.8	97.4	101.8	97.9	79.5	112.5	98.2	0.701227
FALSE	High	Master Protein	P22891-2	Isoform 2 of Vitamin K-dependent protein Z OS=Homo sapiens OX=9606 GN=PROZ	0	14.241	9	3	21	3	1	422	47	6.04	32.18	3	0	1.066	102.6	97.4	26.57	42.71	99.7	147.7	92.3	73.5	97.5	121.1	91.7	30.3	146.2	0.439696
FALSE	High	Master Protein	P15814	Immunoglobulin lambda-like polypeptide 1 OS=Homo sapiens OX=9606 GN=IGLL1 PE=1 SV=1	0	13.82	16	2	21	2	1	213	22.9	10.07	72.94	2	0	1.369	81.2	118.8	52.67	72.41	37.3	78.6	120.3	130.7	123.6	245	21.6	36.2	106.8	0.457538
FALSE	High	Master Protein	Q14520	Hyaluronan-binding protein 2 OS=Homo sapiens OX=9606 GN=HABP2 PE=1 SV=1	0	13.806	7	3	35	3	1	560	62.6	6.54	37.56	3	0	1.358	86.6	113.4	16.43	35.01	90.1	64.6	78.8	82.3	97.3	149.2	109.7	63.6	164.3	0.101818
FALSE	High	Master Protein	P04406	Glyceraldehyde-3-phosphate dehydrogenase OS=Homo sapiens OX=9606 GN=GAPDH PE=1 SV=3	0	13.755	11	2	6	2	1	335	36	8.46	19.46	2	0	0.261	158.6	41.4	36.16	116.32	133.8	272	179	245.5	46.8	22.9				0.345891
FALSE	High	Master Protein	Q9HDC9	Adipocyte plasma membrane-associated protein OS=Homo sapiens OX=9606 GN=APMAP PE=1 SV=2	0	13.731	14	4	19	4	1	416	46.5	6.16	44.32	4	0	0.993	90.6	109.4	62.67	49.13	61.8	72	180.2	96.5	188.2	73.1	49.5	78.2	100.4	0.879385
FALSE	High	Master Protein	P23083	Immunoglobulin heavy variable 1-2 OS=Homo sapiens OX=9606 GN=IGHV1-2 PE=1 SV=2	0	13.503	40	3	10	3	1	117	13.1	9.13	25.48	3	0	0.528	134.2	65.8	67.82	48.36	134.5	248.6	52.5	47.3	98.5	50	43.6	137.9	87	0.35523
FALSE	High	Master Protein	P09172	Dopamine beta-hydroxylase OS=Homo sapiens OX=9606 GN=DBH PE=1 SV=3	0	12.73	7	3	12	3	1	617	69	6.42	44.26	3	0	1.7	76.5	123.5	35.84	68.8	87.4	51.5	46.8	236.5	82.3	82.9	83.4	203.4	25.8	0.159684
FALSE	High	Master Protein	P11021	Endoplasmic reticulum chaperone BiP OS=Homo sapiens OX=9606 GN=HSPA5 PE=1 SV=2	0	12.071	7	3	9	3	1	654	72.3	5.16	25.86	3	0	0.778	107.5	92.5	68.36	39.56	57.6	223.4	98.2	80	147	89.9	72.7	41.9	89.3	0.514858
FALSE	High	Master Protein	P32119	Peroxiredoxin-2 OS=Homo sapiens OX=9606 GN=PRDX2 PE=1 SV=5	0	11.674	14	2	10	2	1	198	21.9	5.97	27.19	2	0	0.83	109.6	90.4	28.93	46.61	187.5	112.1	122.9	120.7	147.4	101.4	77.6	30.4		0.205172
FALSE	High	Master Protein	Q12805	EGF-containing fibulin-like extracellular matrix protein 1 OS=Homo sapiens OX=9606 GN=EFEMP1 PE=1 SV=2	0	11.542	11	3	13	3	1	493	54.6	5.07	33.89	3	0	1.312	88.2	111.8	23.17	42.48	108.9	72.9	76.1	91.3	126.3	183.7	47.3	91.4	102	0.367526
FALSE	High	Master Protein	P33908	Mannosyl-oligosaccharide 1,2-alpha-mannosidase IA OS=Homo sapiens OX=9606 GN=MAN1A1 PE=1 SV=3	0	11.353	8	3	9	3	1	653	72.9	6.47	22.69	3	0	1.203	92.6	107.4	12.64	26.59	89.1	70.1	86.9	107.8	77.5	94.3	87.1	136.1	151.1	0.0829558
FALSE	High	Master Protein	P02788	Lactotransferrin OS=Homo sapiens OX=9606 GN=LTF PE=1 SV=6	0	11.174	6	3	7	3	1	710	78.1	8.12	18.52	3	0	0.984	111.4	88.6	51.82	80.61	188.4	107	65.8	96.5		296.7	70.6		75	0.835273
FALSE	High	Master Protein	A0A0C4DH29	Immunoglobulin heavy variable 1-3 OS=Homo sapiens OX=9606 GN=IGHV1-3 PE=3 SV=1	0	10.727	26	2	11	2	1	117	13	9.55	39.55	2	0	0.943	99.4	100.6	27.24	48.1	145.7	118	82.9	170	42.8	150	119.5		70.9	0.875597
FALSE	High	Master Protein	P00740	Coagulation factor IX OS=Homo sapiens OX=9606 GN=F9 PE=1 SV=2	0	10.51	6	2	18	2	1	461	51.7	5.47	43.53	2	0	1.065	94.4	105.6	12.67	18.8	86.4	88.7	108.2	93.4	118	131.6	105.5	86.7	81.6	0.453944
FALSE	High	Master Protein	P13473-3	Isoform LAMP-2C of Lysosome-associated membrane glycoprotein 2 OS=Homo sapiens OX=9606 GN=LAMP2	0	10.474	7	3	10	3	1	411	45.1	5.91	23.27	3	0	1.028	107.1	92.9	18.35	53.75	112.8	77.9	102.3	83	94.8	112.9	202.7	53	60.6	0.890594
FALSE	High	Master Protein	P06312	Immunoglobulin kappa variable 4-1 OS=Homo sapiens OX=9606 GN=IGKV4-1 PE=1 SV=1	0	10.325	17	2	26	2	1	121	13.4	5.25	86.84	2	0	0.742	121.1	78.9	52.65	31.8	124.9	168.2	49.4	68.9	92.8	120.2	71.2	136.8	67.4	0.610513
FALSE	High	Master Protein	A0A0A0MS15	Immunoglobulin heavy variable 3-49 OS=Homo sapiens OX=9606 GN=IGHV3-49 PE=3 SV=1	0	10.303	18	2	56	2	1	119	13	8.62	151.44	2	0	0.751	114.4	85.6	39.19	52.06	110.5	186.6	90.7	160.3	82.1	86.4	83.4	20.4	79.6	0.277637
FALSE	High	Master Protein	Q15485	Ficolin-2 OS=Homo sapiens OX=9606 GN=FCN2 PE=1 SV=2	0	10.264	7	2	5	2	1	313	34	6.77	16.54	2	0	0.996	109.2	90.8	18.26	59.15	90.4	130.6	119.3	102.4	109.8	96	182.4	31	38.1	0.456096
FALSE	High	Master Protein	P02654	Apolipoprotein C-I OS=Homo sapiens OX=9606 GN=APOC1 PE=1 SV=1	0	10.052	13	2	31	2	1	83	9.3	8.47	79.65	2	0	0.894	108.8	91.2	12.84	18.3	112.8	91	116.4	95.7	93.3	92.1	122.5	107.1	69.2	0.388509
FALSE	High	Master Protein	P03951	Coagulation factor XI OS=Homo sapiens OX=9606 GN=F11 PE=1 SV=1	0	9.996	5	2	9	2	1	625	70.1	8.1	23.36	2	0	1.395	89.4	110.6	29.62	76.95	121.5	87.5	67.5	33.2	133.4	108.1	282	66.8		0.508624
FALSE	High	Master Protein	A0A075B6J9	Immunoglobulin lambda variable 2-18 OS=Homo sapiens OX=9606 GN=IGLV2-18 PE=3 SV=2	0	9.84	25	2	10	2	1	118	12.4	4.82	31.04	2	0	0.666	113	87	27.73	63.25	106.5	116.2	65.9	65.4	128.8	102.8	40.2	58.2	216	0.857089
FALSE	High	Master Protein	K7ERG9	Adipsin OS=Homo sapiens OX=9606 GN=CFD PE=1 SV=1	0	9.69	16	2	8	2	1	260	27.8	7.25	17.52	2	0	1.196	83.5	116.5	34.4	17.66	73.7	123.4	68.1	85.7	88.1	100.9	104.9	132.9	122.3	0.435406
FALSE	High	Master Protein	P15144	Aminopeptidase N OS=Homo sapiens OX=9606 GN=ANPEP PE=1 SV=4	0	9.644	6	3	4	3	1	967	109.5	5.48	12.38	3	0	1.013	97.3	102.7	29.6	27.66	152.7	100.1	89.6	105.6	106.3	89.9	164.9		90.8	0.917591
FALSE	High	Master Protein	P07359	Platelet glycoprotein Ib alpha chain OS=Homo sapiens OX=9606 GN=GP1BA PE=1 SV=2	0	9.617	4	2	7	2	1	652	71.5	6.29	24.54	2	0	1.461	85.2	114.8	6.71	41.57	73.1	78.9	69.1	79.7	76.6	122.4	202.7	105.7	91.8	0.0955915
FALSE	High	Master Protein	Q13201	Multimerin-1 OS=Homo sapiens OX=9606 GN=MMRN1 PE=1 SV=3	0	9.514	2	2	3	2	1	1228	138	7.93	10.16	2	0	0.879	46.6	153.4		33.8			42.9	182	120.4	132.9	204.3	67.4	150.1	#DIV/0!
FALSE	High	Master Protein	A0A075B6H7	Probable non-functional immunoglobulin kappa variable 3-7 OS=Homo sapiens OX=9606 GN=IGKV3-7 PE=5 SV=1	0	9.338	23	2	25	2	1	116	12.8	5.25	72.36	2	0	0.84	109.8	90.2	22.71	13.42	111.4	138.7	87.6	100	111.9	101.7	83.3	83.8	81.5	0.329193
FALSE	High	Master Protein	P02749	Beta-2-glycoprotein 1 OS=Homo sapiens OX=9606 GN=APOH PE=1 SV=3	0	9.25	8	2	36	2	1	345	38.3	7.97	98.51	2	0	0.846	109.1	90.9	12.31	12.37	114.6	111.3	90.6	88.2	94.7	116.2	107.7	86.1	90.6	0.4126
FALSE	High	Master Protein	A0A075B6K4	Immunoglobulin lambda variable 3-10 OS=Homo sapiens OX=9606 GN=IGLV3-10 PE=3 SV=2	0	8.709	21	2	21	2	1	115	12.4	4.83	66.13	2	0	1.175	93.2	106.8	68.35	37.22	164.1	86.3	35	107.7	76.3	141	49.9	149	90.7	0.869961
FALSE	High	Master Protein	P33151	Cadherin-5 OS=Homo sapiens OX=9606 GN=CDH5 PE=1 SV=5	0	8.651	3	2	12	2	1	784	87.5	5.43	36.77	2	0	0.959	107.3	92.7	15.66	22.15	109.2	85	115.7	104.7	92.3	86.1	96.5	137.2	73.2	0.714672
FALSE	High	Master Protein	P11597	Cholesteryl ester transfer protein OS=Homo sapiens OX=9606 GN=CETP PE=1 SV=2	0	8.488	5	2	9	2	1	493	54.7	6.09	30.91	2	0	1.113	110.4	89.6	35.22	65.94	106.4	59.3	126	118.3	179.7	176.8	32.7	63	37.8	0.905542
FALSE	High	Master Protein	P21333	Filamin-A OS=Homo sapiens OX=9606 GN=FLNA PE=1 SV=4	0	8.447	1	2	3	2	1	2647	280.6	6.06	8.94	2	0	0.493	133.9	66.1	15.47		321.8	400.9				177.3				#DIV/0!
FALSE	High	Master Protein	C9JC84	Fibrinogen gamma chain OS=Homo sapiens OX=9606 GN=FGG PE=1 SV=1	0	8.233	9	2	6	2	1	461	52.3	5.63	19.36	2	0	1.944	70	130	29.29	35.41	87.4	80	47.9	148.7	192	96.2	169.9		77.9	0.0408968
FALSE	High	Master Protein	A0A075B6I0	Immunoglobulin lambda variable 8-61 OS=Homo sapiens OX=9606 GN=IGLV8-61 PE=3 SV=7	0	8.123	15	2	13	2	1	122	12.8	4.55	32.98	2	0	0.412	141.7	58.3	79.42	62.75	123.8	311.6	59.4	134.5	40.4	103.5	45.4	57.1	24.4	0.325809
FALSE	High	Master Protein	P01591	Immunoglobulin J chain OS=Homo sapiens OX=9606 GN=JCHAIN PE=1 SV=4	0	8.083	13	2	33	2	1	159	18.1	5.24	84.81	2	0	0.776	106.5	93.5	55.12	33.45	214.2	92.5	86.1	80.9	110.7	122.8	64.3	81.5	46.9	0.382181
FALSE	High	Master Protein	P13598	Intercellular adhesion molecule 2 OS=Homo sapiens OX=9606 GN=ICAM2 PE=1 SV=2	0	7.822	9	2	8	2	1	275	30.6	7.43	21.22	2	0	1.01	95.6	104.4	22.2	40.7	124.6	98.6	79.9	111.8	103.5	149.1	126.4	69.3	36.7	0.942743
FALSE	High	Master Protein	A0A0B4J1U7	Immunoglobulin heavy variable 6-1 OS=Homo sapiens OX=9606 GN=IGHV6-1 PE=3 SV=1	0	6.837	21	3	60	3	1	121	13.5	9.2	127.96	3	0	0.852	109	91	36.24	62.41	140.4	100.8	66.2	57.5	199.8	137.3	28.2	74.1	95.8	0.914672
FALSE	High	Master Protein	Q6EMK4	Vasorin OS=Homo sapiens OX=9606 GN=VASN PE=1 SV=1	0	6.832	4	2	8	2	1	673	71.7	7.39	21.64	2	0	1.021	92.3	107.7	7.3	32.1	96.5	85	85.5	78.5	117.1	65.9	139.2	147.3	85	0.295546
FALSE	High	Master Protein	P43121	Cell surface glycoprotein MUC18 OS=Homo sapiens OX=9606 GN=MCAM PE=1 SV=2	0	6.777	4	2	5	2	1	646	71.6	5.76	14.95	2	0	0.974	98.8	101.2	28.23	16.35	139.2	92.4	84.1	98.4	120.3	75.7	110.1	88.8	91.1	0.702271
FALSE	High	Master Protein	A0A0G2JRQ6	Ig-like domain-containing protein (Fragment) OS=Homo sapiens OX=9606 PE=1 SV=4	0	6.685	14	2	12	2	1	117	12.7	8.29	27.44	2	0	0.946	101.3	98.7	18.97	66.5	80.5	80.7	56.7	92.9	183.5	231.3	59.5	66.2	48.6	0.248329
FALSE	High	Master Protein	A0A087WV75	Neural cell adhesion molecule 1 OS=Homo sapiens OX=9606 GN=NCAM1 PE=1 SV=1	0	6.647	4	2	3	2	1	884	97.3	4.93	8.09	2	0	1.023	100.5	99.5	57.38	18.02	127.5	31.2	102.1	86.7	92.2	125.2	92	110.8	132.3	0.57115
FALSE	High	Master Protein	Q9NQ79	Cartilage acidic protein 1 OS=Homo sapiens OX=9606 GN=CRTAC1 PE=1 SV=2	0	6.591	7	2	3	2	1	661	71.4	5.12	8.5	2	0	1.104	94.8	105.2	17.75	17	135.7		105.4	158.1	118	132.8	102.2		147.7	0.600856
FALSE	High	Master Protein	P12111	Collagen alpha-3(VI) chain OS=Homo sapiens OX=9606 GN=COL6A3 PE=1 SV=5	0	6.387	1	2	2	2	1	3177	343.5	6.68	4.63	2	0	1.432	71.1	128.9	75.36	29.22	154.2	37.9	56.6	81.6	162.1	125.4	108.3	97.3	76.5	0.55932
FALSE	High	Master Protein	Q9Y5Y7	Lymphatic vessel endothelial hyaluronic acid receptor 1 OS=Homo sapiens OX=9606 GN=LYVE1 PE=1 SV=2	0	6.367	6	2	11	2	1	322	35.2	8.28	21.92	2	0	1.015	98.4	101.6	21.3	16.61	99.5	112.1	72.6	94.4	112.9	94.4	111.9	124.9	77.5	0.594367
FALSE	High	Master Protein	P04211	Immunoglobulin lambda variable 7-43 OS=Homo sapiens OX=9606 GN=IGLV7-43 PE=3 SV=2	0	6.246	15	2	6	2	1	117	12.4	7.03	12.96	2	0	1.119	94.2	105.8	45.72	40.09	120.5	100.8	43	142.8	155.3	115.1	61.8	49.7	111.2	0.568654
FALSE	High	Master Protein	P14151-2	Isoform 2 of L-selectin OS=Homo sapiens OX=9606 GN=SELL	0	6.19	6	2	6	2	1	385	43.6	7.15	14.45	2	0	1.086	105.2	94.8	72.96	27.32	132.5	116.7	14.4	134.4	121.5	135.7	89.8	91.1	63.8	0.678673
FALSE	High	Master Protein	A0A5F9ZHM4	L-lactate dehydrogenase OS=Homo sapiens OX=9606 GN=LDHB PE=1 SV=1	0	6.038	8	2	3	2	1	341	37.4	6.25	8.54	2	0	0.985	103	97	66.1	34.71	168.6	32.4	108.8	123.5	185.3		101.5	77.5	102.4	0.757136
FALSE	High	Master Protein	A0A0C4DH43	Immunoglobulin heavy variable 2-70D OS=Homo sapiens OX=9606 GN=IGHV2-70D PE=3 SV=1	0	4.955	12	2	15	2	1	119	13.3	8.29	25.36	2	0	1.453	18.6	181.4	159.05	101.8	9.9	219.9	2.8	307.3	4	157.5	108	4.6	85.9	0.712971
FALSE	High	Master Protein	I3L3D5	Profilin (Fragment) OS=Homo sapiens OX=9606 GN=PFN1 PE=1 SV=1	0	4.883	18	2	4	2	1	165	17.5	11.4	10.06	2	0	1.22	93.2	106.8	33.43	20.24	103.1	126.7	62.4	102	125.8	100.7	161.3		118	0.33918
TRUE	High	Master Protein	P07355-2	Isoform 2 of Annexin A2 OS=Homo sapiens OX=9606 GN=ANXA2	0	4.509	7	2	5	2	1	357	40.4	8.37	10.05	2	0	0.293	159.9	40.1	55.62	40.46	368.8	193.9	122	84.7	47.9			33.5	49.3	0.137477
